# Supplementary material for: Tris(aceto­nitrile-κN)dichlorido(tri­phenyl­phosphane-κP)ruthenium(II) aceto­nitrile monosolvate
Source: Acta Crystallogr Sect E Struct Rep Online. 2013 May 25;69(Pt 6):m340. doi: 10.1107/S1600536813014128 (PMC3684898; doi:10.1107/S1600536813014128)
Supplement: Supplementary file 1 [file e-69-0m340-sup1.cif]

##############################################################################
#                                                                            #
# This CIF contains the data in a paper accepted for publication in          #
# Acta Crystallographica Section E. It conforms to the requirements of       #
# Notes for Authors for Acta Crystallographica Section E, and has been       #
# peer reviewed under the auspices of the IUCr Commission on Journals.       #
#                                                                            #
# Full details of the Crystallographic Information File format               #
# are given in the paper "The Crystallographic Information File (CIF):       #
# a New Standard Archive File for Crystallography" by S. R. Hall, F. H.      #
# Allen and I. D. Brown [Acta Cryst. (1991), A47, 655-685].                  #
#                                                                            #
# The current version of the core CIF dictionary is obtainable from          #
# ftp://ftp.iucr.org/pub/cif_core.dic.                                       #
#                                                                            #
# Software is freely available for graphical display of the structure(s)     #
# in this CIF. For information consult the CIF software page                 #
# http://www.iucr.org/resources/cif/software.                                #
#                                                                            #
# This file may be used for bona fide research purposes within the           #
# scientific community so long as proper attribution is given to the journal # 
# article from which it was obtained.                                        #
#                                                                            #
##############################################################################
data_I
_audit_creation_method     SHELXL-97
_chemical_name_systematic
;\
Tris(acetonitrile-\k<i>N</i>)dichlorido(triphenylphosphane-\
\k<i>P</i>)ruthenium(II) acetonitrile monosolvate
;
_chemical_name_common     ?
_chemical_formula_moiety     'C24 H24 Cl2 N3 P Ru, C2 H3 N'
_chemical_formula_sum     'C26 H27 Cl2 N4 P Ru'
_chemical_formula_iupac     '[Ru Cl2 (C2 H3 N)3 (C18 H15 P)], C2 H3 N'
_chemical_formula_weight     598.46
_chemical_melting_point     ?
_symmetry_cell_setting     monoclinic
_symmetry_space_group_name_H-M     'P 21/c'
_symmetry_space_group_name_Hall     '-P 2ybc'
loop_
    _symmetry_equiv_pos_as_xyz
    'x, y, z'
    '-x, y+1/2, -z+1/2'
    '-x, -y, -z'
    'x, -y-1/2, z-1/2'
_cell_length_a     15.1133(13)
_cell_length_b     13.9144(12)
_cell_length_c     13.3121(12)
_cell_angle_alpha     90.00
_cell_angle_beta     99.275(2)
_cell_angle_gamma     90.00
_cell_volume     2762.8(4)
_cell_formula_units_Z     4
_cell_measurement_reflns_used     7259
_cell_measurement_theta_min     2.39
_cell_measurement_theta_max     29.40
_cell_measurement_temperature     296(2)
_exptl_crystal_description     'block'
_exptl_crystal_colour     'yellow'
_exptl_crystal_size_max     0.15
_exptl_crystal_size_mid     0.13
_exptl_crystal_size_min     0.10
_exptl_crystal_density_diffrn     1.439
_exptl_crystal_density_meas     ?
_exptl_crystal_density_method     'not measured'
_exptl_crystal_F_000     1216
_exptl_absorpt_coefficient_mu     0.840
_exptl_absorpt_correction_type     multi-scan
_exptl_absorpt_process_details     '(SADABS; Sheldrick, 1996)'
_exptl_absorpt_correction_T_min     0.8844
_exptl_absorpt_correction_T_max     0.9207
_exptl_special_details
;
;
_diffrn_ambient_temperature     296(2)
_diffrn_radiation_type     MoK\a
_diffrn_radiation_wavelength     0.71073
_diffrn_radiation_source     'fine-focus sealed tube'
_diffrn_radiation_monochromator     graphite
_diffrn_measurement_device_type     'Bruker APEXII CCD'
_diffrn_measurement_method     '\f and \w scans'
_diffrn_detector_area_resol_mean     ?
_diffrn_reflns_number     16271
_diffrn_reflns_av_R_equivalents     0.0312
_diffrn_reflns_av_sigmaI/netI     0.0339
_diffrn_reflns_theta_min     2.00
_diffrn_reflns_theta_max     26.00
_diffrn_reflns_theta_full     26.00
_diffrn_measured_fraction_theta_max     0.995
_diffrn_measured_fraction_theta_full     0.995
_diffrn_reflns_limit_h_min     -18
_diffrn_reflns_limit_h_max     16
_diffrn_reflns_limit_k_min     -17
_diffrn_reflns_limit_k_max     17
_diffrn_reflns_limit_l_min     -16
_diffrn_reflns_limit_l_max     15
_diffrn_standards_number     ?
_diffrn_standards_interval_count     ?
_diffrn_standards_interval_time     ?
_diffrn_standards_decay_%     ?
_refine_special_details
;
 Refinement of F^2^ against ALL reflections.  The weighted R-factor wR and
 goodness of fit S are based on F^2^, conventional R-factors R are based
 on F, with F set to zero for negative F^2^. The threshold expression of
 F^2^ > 2sigma(F^2^) is used only for calculating R-factors(gt) etc. and is
 not relevant to the choice of reflections for refinement.  R-factors based
 on F^2^ are statistically about twice as large as those based on F, and R-
 factors based on ALL data will be even larger.
;
_reflns_number_total     5403
_reflns_number_gt     4544
_reflns_threshold_expression     I>2\s(I)
_refine_ls_structure_factor_coef     Fsqd
_refine_ls_matrix_type     full
_refine_ls_R_factor_all     0.0343
_refine_ls_R_factor_gt     0.0251
_refine_ls_wR_factor_gt     0.0580
_refine_ls_wR_factor_ref     0.0631
_refine_ls_goodness_of_fit_ref     1.040
_refine_ls_restrained_S_all     1.040
_refine_ls_number_reflns     5403
_refine_ls_number_parameters     311
_refine_ls_number_restraints     0
_refine_ls_hydrogen_treatment     constr
_refine_ls_weighting_scheme     calc
_refine_ls_weighting_details
         'calc w=1/[\s^2^(Fo^2^)+(0.0223P)^2^+1.1432P] where P=(Fo^2^+2Fc^2^)/3'
_atom_sites_solution_hydrogens     geom
_atom_sites_solution_primary     direct
_atom_sites_solution_secondary     difmap
_refine_ls_shift/su_max     0.001
_refine_ls_shift/su_mean     0.000
_refine_diff_density_max     0.332
_refine_diff_density_min     -0.330
_refine_ls_extinction_method     none
_refine_ls_extinction_coef     ?
loop_
    _atom_type_symbol
    _atom_type_description
    _atom_type_scat_dispersion_real
    _atom_type_scat_dispersion_imag
    _atom_type_scat_source
    'C' 'C' 0.0033 0.0016
                         'International Tables Vol C Tables 4.2.6.8 and 6.1.1.4'
    'H' 'H' 0.0000 0.0000
                         'International Tables Vol C Tables 4.2.6.8 and 6.1.1.4'
    'N' 'N' 0.0061 0.0033
                         'International Tables Vol C Tables 4.2.6.8 and 6.1.1.4'
    'P' 'P' 0.1023 0.0942
                         'International Tables Vol C Tables 4.2.6.8 and 6.1.1.4'
    'Cl' 'Cl' 0.1484 0.1585
                         'International Tables Vol C Tables 4.2.6.8 and 6.1.1.4'
    'Ru' 'Ru' -1.2594 0.8363
                         'International Tables Vol C Tables 4.2.6.8 and 6.1.1.4'
_computing_data_collection     'APEX2 (Bruker, 2007)'
_computing_cell_refinement     'SAINT (Bruker, 2007)'
_computing_data_reduction     'SAINT (Bruker, 2007)'
_computing_structure_solution     'SHELXS97 (Sheldrick, 2008)'
_computing_structure_refinement     'SHELXL97 (Sheldrick, 2008)'
_computing_molecular_graphics     'SHELXTL (Sheldrick, 2008)'
_computing_publication_material     'SHELXTL (Sheldrick, 2008)'
loop_
    _atom_site_type_symbol
    _atom_site_label
    _atom_site_fract_x
    _atom_site_fract_y
    _atom_site_fract_z
    _atom_site_U_iso_or_equiv
    _atom_site_adp_type
    _atom_site_calc_flag
    _atom_site_refinement_flags
    _atom_site_occupancy
    _atom_site_symmetry_multiplicity
    _atom_site_disorder_assembly
    _atom_site_disorder_group
    Ru Ru1 0.392694(11) 0.357317(12) 0.697216(12) 0.02730(6) Uani d . 1 1 . .
    Cl Cl1 0.34706(4) 0.31895(4) 0.52005(4) 0.04156(14) Uani d . 1 1 . .
    Cl Cl2 0.55085(4) 0.30921(4) 0.68935(5) 0.04180(14) Uani d . 1 1 . .
    P P1 0.25036(4) 0.40373(4) 0.70896(4) 0.03124(13) Uani d . 1 1 . .
    N N1 0.42461(13) 0.49189(14) 0.65831(14) 0.0346(4) Uani d . 1 1 . .
    N N2 0.36584(12) 0.22009(13) 0.72988(14) 0.0329(4) Uani d . 1 1 . .
    N N3 0.43047(12) 0.37894(12) 0.84685(14) 0.0309(4) Uani d . 1 1 . .
    N N4 0.0609(3) 0.6282(3) 0.1682(4) 0.1235(15) Uani d . 1 1 . .
    C C1 0.43654(16) 0.56570(17) 0.62675(17) 0.0371(5) Uani d . 1 1 . .
    C C2 0.4461(2) 0.66014(18) 0.5837(2) 0.0536(7) Uani d . 1 1 . .
    H H2A 0.3951 0.6733 0.5325 0.080 Uiso calc R 1 1 . .
    H H2B 0.4997 0.6620 0.5536 0.080 Uiso calc R 1 1 . .
    H H2C 0.4498 0.7077 0.6364 0.080 Uiso calc R 1 1 . .
    C C3 0.35075(16) 0.14273(17) 0.74815(18) 0.0380(5) Uani d . 1 1 . .
    C C4 0.3303(2) 0.04378(19) 0.7712(2) 0.0600(8) Uani d . 1 1 . .
    H H4A 0.3235 0.0388 0.8415 0.090 Uiso calc R 1 1 . .
    H H4B 0.3782 0.0027 0.7584 0.090 Uiso calc R 1 1 . .
    H H4C 0.2755 0.0245 0.7290 0.090 Uiso calc R 1 1 . .
    C C5 0.44268(16) 0.38452(16) 0.93285(18) 0.0361(5) Uani d . 1 1 . .
    C C6 0.4521(2) 0.3943(2) 1.04268(18) 0.0560(8) Uani d . 1 1 . .
    H H6A 0.3952 0.4108 1.0611 0.084 Uiso calc R 1 1 . .
    H H6B 0.4948 0.4439 1.0652 0.084 Uiso calc R 1 1 . .
    H H6C 0.4725 0.3346 1.0743 0.084 Uiso calc R 1 1 . .
    C C7 0.1151(3) 0.6798(3) 0.1963(3) 0.0899(12) Uani d . 1 1 . .
    C C8 0.1863(4) 0.7457(3) 0.2315(4) 0.1292(19) Uani d . 1 1 . .
    H H8A 0.2404 0.7104 0.2547 0.194 Uiso calc R 1 1 . .
    H H8B 0.1707 0.7832 0.2866 0.194 Uiso calc R 1 1 . .
    H H8C 0.1956 0.7875 0.1768 0.194 Uiso calc R 1 1 . .
    C C11 0.17380(15) 0.30216(17) 0.70816(19) 0.0391(5) Uani d . 1 1 . .
    C C12 0.12238(18) 0.27311(19) 0.6177(2) 0.0520(7) Uani d . 1 1 . .
    H H12 0.1214 0.3098 0.5591 0.062 Uiso calc R 1 1 . .
    C C13 0.0722(2) 0.1892(2) 0.6144(3) 0.0728(10) Uani d . 1 1 . .
    H H13 0.0376 0.1699 0.5536 0.087 Uiso calc R 1 1 . .
    C C14 0.0735(2) 0.1349(2) 0.7002(4) 0.0794(11) Uani d . 1 1 . .
    H H14 0.0389 0.0794 0.6978 0.095 Uiso calc R 1 1 . .
    C C15 0.1253(2) 0.1616(2) 0.7894(3) 0.0686(10) Uani d . 1 1 . .
    H H15 0.1267 0.1237 0.8472 0.082 Uiso calc R 1 1 . .
    C C16 0.17586(18) 0.2451(2) 0.7941(2) 0.0516(7) Uani d . 1 1 . .
    H H16 0.2113 0.2629 0.8550 0.062 Uiso calc R 1 1 . .
    C C21 0.23964(16) 0.47418(18) 0.82343(18) 0.0399(6) Uani d . 1 1 . .
    C C22 0.1735(2) 0.4603(2) 0.8828(2) 0.0654(9) Uani d . 1 1 . .
    H H22 0.1323 0.4106 0.8682 0.078 Uiso calc R 1 1 . .
    C C23 0.1694(3) 0.5217(3) 0.9650(3) 0.0909(13) Uani d . 1 1 . .
    H H23 0.1250 0.5127 1.0050 0.109 Uiso calc R 1 1 . .
    C C24 0.2298(3) 0.5948(3) 0.9876(3) 0.0882(12) Uani d . 1 1 . .
    H H24 0.2271 0.6343 1.0434 0.106 Uiso calc R 1 1 . .
    C C25 0.2941(2) 0.6099(2) 0.9282(2) 0.0675(9) Uani d . 1 1 . .
    H H25 0.3346 0.6603 0.9427 0.081 Uiso calc R 1 1 . .
    C C26 0.29900(18) 0.55016(19) 0.8468(2) 0.0483(6) Uani d . 1 1 . .
    H H26 0.3430 0.5609 0.8066 0.058 Uiso calc R 1 1 . .
    C C31 0.19006(16) 0.48562(16) 0.61322(18) 0.0374(5) Uani d . 1 1 . .
    C C32 0.22665(18) 0.51600(19) 0.53028(19) 0.0466(6) Uani d . 1 1 . .
    H H32 0.2819 0.4920 0.5198 0.056 Uiso calc R 1 1 . .
    C C33 0.1818(2) 0.5820(2) 0.4623(2) 0.0635(8) Uani d . 1 1 . .
    H H33 0.2071 0.6015 0.4064 0.076 Uiso calc R 1 1 . .
    C C34 0.1014(2) 0.6185(2) 0.4766(3) 0.0709(9) Uani d . 1 1 . .
    H H34 0.0721 0.6635 0.4314 0.085 Uiso calc R 1 1 . .
    C C35 0.0644(2) 0.5885(3) 0.5579(3) 0.0785(11) Uani d . 1 1 . .
    H H35 0.0090 0.6128 0.5675 0.094 Uiso calc R 1 1 . .
    C C36 0.10779(19) 0.5228(2) 0.6261(2) 0.0609(8) Uani d . 1 1 . .
    H H36 0.0815 0.5032 0.6813 0.073 Uiso calc R 1 1 . .
loop_
    _atom_site_aniso_label
    _atom_site_aniso_U_11
    _atom_site_aniso_U_22
    _atom_site_aniso_U_33
    _atom_site_aniso_U_12
    _atom_site_aniso_U_13
    _atom_site_aniso_U_23
    Ru1 0.03176(10) 0.02563(10) 0.02496(10) 0.00084(7) 0.00587(7) 0.00132(7)
    Cl1 0.0517(4) 0.0445(3) 0.0275(3) 0.0104(3) 0.0035(2) -0.0018(2)
    Cl2 0.0371(3) 0.0440(3) 0.0454(3) 0.0047(3) 0.0098(3) 0.0021(3)
    P1 0.0319(3) 0.0319(3) 0.0300(3) 0.0012(2) 0.0053(2) 0.0004(2)
    N1 0.0382(11) 0.0327(11) 0.0341(10) 0.0009(8) 0.0092(8) 0.0015(9)
    N2 0.0377(11) 0.0326(11) 0.0291(10) 0.0022(8) 0.0074(8) 0.0001(8)
    N3 0.0336(10) 0.0278(10) 0.0306(10) -0.0005(8) 0.0037(8) 0.0012(8)
    N4 0.119(3) 0.112(3) 0.143(4) -0.016(3) 0.032(3) -0.026(3)
    C1 0.0415(13) 0.0381(13) 0.0330(12) -0.0016(11) 0.0098(10) -0.0002(11)
    C2 0.0728(19) 0.0377(14) 0.0508(16) -0.0087(13) 0.0116(14) 0.0101(12)
    C3 0.0416(13) 0.0354(13) 0.0379(13) 0.0009(11) 0.0090(10) -0.0009(11)
    C4 0.072(2) 0.0343(14) 0.076(2) -0.0049(14) 0.0177(16) 0.0093(14)
    C5 0.0438(14) 0.0269(11) 0.0365(14) -0.0040(10) 0.0029(10) 0.0004(10)
    C6 0.091(2) 0.0459(15) 0.0293(13) -0.0197(15) 0.0056(13) -0.0005(12)
    C7 0.123(4) 0.072(3) 0.076(3) 0.001(3) 0.019(3) -0.005(2)
    C8 0.182(5) 0.092(3) 0.104(4) -0.038(4) -0.009(3) -0.002(3)
    C11 0.0309(12) 0.0373(13) 0.0499(14) 0.0019(10) 0.0092(10) 0.0027(11)
    C12 0.0465(15) 0.0428(15) 0.0629(18) 0.0015(12) -0.0027(13) -0.0038(13)
    C13 0.0510(18) 0.0516(18) 0.109(3) -0.0075(15) -0.0077(18) -0.020(2)
    C14 0.055(2) 0.0468(18) 0.141(4) -0.0130(16) 0.031(2) 0.000(2)
    C15 0.060(2) 0.0530(18) 0.101(3) -0.0012(15) 0.038(2) 0.0203(18)
    C16 0.0469(16) 0.0522(16) 0.0596(17) 0.0006(13) 0.0198(13) 0.0093(14)
    C21 0.0419(14) 0.0425(14) 0.0364(13) 0.0090(11) 0.0097(10) -0.0020(11)
    C22 0.072(2) 0.068(2) 0.0646(19) -0.0030(17) 0.0352(17) -0.0113(16)
    C23 0.119(3) 0.095(3) 0.075(2) -0.002(3) 0.065(2) -0.021(2)
    C24 0.121(3) 0.081(3) 0.070(2) 0.001(2) 0.039(2) -0.033(2)
    C25 0.081(2) 0.0577(18) 0.065(2) 0.0018(17) 0.0141(17) -0.0229(16)
    C26 0.0512(16) 0.0458(15) 0.0493(15) 0.0056(12) 0.0127(12) -0.0085(12)
    C31 0.0378(13) 0.0335(12) 0.0387(13) 0.0056(10) -0.0003(10) 0.0023(10)
    C32 0.0465(15) 0.0497(15) 0.0435(14) 0.0150(12) 0.0067(11) 0.0074(12)
    C33 0.073(2) 0.069(2) 0.0502(17) 0.0246(17) 0.0128(15) 0.0207(15)
    C34 0.069(2) 0.072(2) 0.069(2) 0.0335(17) 0.0036(17) 0.0239(17)
    C35 0.0556(19) 0.097(3) 0.084(2) 0.0408(19) 0.0133(17) 0.023(2)
    C36 0.0456(16) 0.074(2) 0.0648(19) 0.0170(15) 0.0137(14) 0.0158(16)
_geom_special_details
;
 All esds (except the esd in the dihedral angle between two l.s. planes)
 are estimated using the full covariance matrix.  The cell esds are taken
 into account individually in the estimation of esds in distances, angles
 and torsion angles; correlations between esds in cell parameters are only
 used when they are defined by crystal symmetry.  An approximate (isotropic)
 treatment of cell esds is used for estimating esds involving l.s. planes.
;
loop_
    _geom_bond_atom_site_label_1
    _geom_bond_atom_site_label_2
    _geom_bond_site_symmetry_2
    _geom_bond_distance
    _geom_bond_publ_flag
    Ru1 N1 . 2.0218(19) y
    Ru1 N2 . 2.0141(19) y
    Ru1 N3 . 2.0044(18) y
    Ru1 P1 . 2.2754(6) y
    Ru1 Cl1 . 2.4080(6) y
    Ru1 Cl2 . 2.5007(6) y
    P1 C11 . 1.825(2) ?
    P1 C31 . 1.838(2) ?
    P1 C21 . 1.841(2) ?
    N1 C1 . 1.135(3) ?
    N2 C3 . 1.135(3) ?
    N3 C5 . 1.133(3) ?
    N4 C7 . 1.108(5) ?
    C1 C2 . 1.450(3) ?
    C2 H2A . 0.9600 ?
    C2 H2B . 0.9600 ?
    C2 H2C . 0.9600 ?
    C3 C4 . 1.455(3) ?
    C4 H4A . 0.9600 ?
    C4 H4B . 0.9600 ?
    C4 H4C . 0.9600 ?
    C5 C6 . 1.452(3) ?
    C6 H6A . 0.9600 ?
    C6 H6B . 0.9600 ?
    C6 H6C . 0.9600 ?
    C7 C8 . 1.434(6) ?
    C8 H8A . 0.9600 ?
    C8 H8B . 0.9600 ?
    C8 H8C . 0.9600 ?
    C11 C12 . 1.384(4) ?
    C11 C16 . 1.389(4) ?
    C12 C13 . 1.389(4) ?
    C12 H12 . 0.9300 ?
    C13 C14 . 1.367(5) ?
    C13 H13 . 0.9300 ?
    C14 C15 . 1.365(5) ?
    C14 H14 . 0.9300 ?
    C15 C16 . 1.386(4) ?
    C15 H15 . 0.9300 ?
    C16 H16 . 0.9300 ?
    C21 C22 . 1.384(3) ?
    C21 C26 . 1.389(4) ?
    C22 C23 . 1.398(4) ?
    C22 H22 . 0.9300 ?
    C23 C24 . 1.368(5) ?
    C23 H23 . 0.9300 ?
    C24 C25 . 1.363(5) ?
    C24 H24 . 0.9300 ?
    C25 C26 . 1.377(4) ?
    C25 H25 . 0.9300 ?
    C26 H26 . 0.9300 ?
    C31 C32 . 1.379(3) ?
    C31 C36 . 1.383(4) ?
    C32 C33 . 1.387(4) ?
    C32 H32 . 0.9300 ?
    C33 C34 . 1.358(4) ?
    C33 H33 . 0.9300 ?
    C34 C35 . 1.361(5) ?
    C34 H34 . 0.9300 ?
    C35 C36 . 1.379(4) ?
    C35 H35 . 0.9300 ?
    C36 H36 . 0.9300 ?
loop_
    _geom_angle_atom_site_label_1
    _geom_angle_atom_site_label_2
    _geom_angle_atom_site_label_3
    _geom_angle_site_symmetry_1
    _geom_angle_site_symmetry_3
    _geom_angle
    _geom_angle_publ_flag
    N3 Ru1 N2 . . 87.87(7) ?
    N3 Ru1 N1 . . 94.25(7) ?
    N2 Ru1 N1 . . 176.40(7) ?
    N3 Ru1 P1 . . 90.58(5) ?
    N2 Ru1 P1 . . 91.64(5) ?
    N1 Ru1 P1 . . 91.26(5) ?
    N3 Ru1 Cl1 . . 175.81(5) ?
    N2 Ru1 Cl1 . . 88.02(5) ?
    N1 Ru1 Cl1 . . 89.82(6) ?
    P1 Ru1 Cl1 . . 90.31(2) ?
    N3 Ru1 Cl2 . . 87.75(5) ?
    N2 Ru1 Cl2 . . 89.00(5) ?
    N1 Ru1 Cl2 . . 88.17(5) ?
    P1 Ru1 Cl2 . . 178.19(2) ?
    Cl1 Ru1 Cl2 . . 91.40(2) ?
    C11 P1 C31 . . 103.47(11) ?
    C11 P1 C21 . . 106.07(11) ?
    C31 P1 C21 . . 98.27(11) ?
    C11 P1 Ru1 . . 112.66(8) ?
    C31 P1 Ru1 . . 119.79(8) ?
    C21 P1 Ru1 . . 114.73(8) ?
    C1 N1 Ru1 . . 172.6(2) ?
    C3 N2 Ru1 . . 179.9(2) ?
    C5 N3 Ru1 . . 171.40(18) ?
    N1 C1 C2 . . 176.5(3) ?
    C1 C2 H2A . . 109.5 ?
    C1 C2 H2B . . 109.5 ?
    H2A C2 H2B . . 109.5 ?
    C1 C2 H2C . . 109.5 ?
    H2A C2 H2C . . 109.5 ?
    H2B C2 H2C . . 109.5 ?
    N2 C3 C4 . . 179.3(3) ?
    C3 C4 H4A . . 109.5 ?
    C3 C4 H4B . . 109.5 ?
    H4A C4 H4B . . 109.5 ?
    C3 C4 H4C . . 109.5 ?
    H4A C4 H4C . . 109.5 ?
    H4B C4 H4C . . 109.5 ?
    N3 C5 C6 . . 176.0(3) ?
    C5 C6 H6A . . 109.5 ?
    C5 C6 H6B . . 109.5 ?
    H6A C6 H6B . . 109.5 ?
    C5 C6 H6C . . 109.5 ?
    H6A C6 H6C . . 109.5 ?
    H6B C6 H6C . . 109.5 ?
    N4 C7 C8 . . 178.9(6) ?
    C7 C8 H8A . . 109.5 ?
    C7 C8 H8B . . 109.5 ?
    H8A C8 H8B . . 109.5 ?
    C7 C8 H8C . . 109.5 ?
    H8A C8 H8C . . 109.5 ?
    H8B C8 H8C . . 109.5 ?
    C12 C11 C16 . . 119.0(2) ?
    C12 C11 P1 . . 119.8(2) ?
    C16 C11 P1 . . 120.5(2) ?
    C11 C12 C13 . . 120.0(3) ?
    C11 C12 H12 . . 120.0 ?
    C13 C12 H12 . . 120.0 ?
    C14 C13 C12 . . 120.3(3) ?
    C14 C13 H13 . . 119.9 ?
    C12 C13 H13 . . 119.9 ?
    C15 C14 C13 . . 120.3(3) ?
    C15 C14 H14 . . 119.8 ?
    C13 C14 H14 . . 119.8 ?
    C14 C15 C16 . . 120.2(3) ?
    C14 C15 H15 . . 119.9 ?
    C16 C15 H15 . . 119.9 ?
    C15 C16 C11 . . 120.2(3) ?
    C15 C16 H16 . . 119.9 ?
    C11 C16 H16 . . 119.9 ?
    C22 C21 C26 . . 118.6(2) ?
    C22 C21 P1 . . 124.5(2) ?
    C26 C21 P1 . . 116.80(18) ?
    C21 C22 C23 . . 119.3(3) ?
    C21 C22 H22 . . 120.4 ?
    C23 C22 H22 . . 120.4 ?
    C24 C23 C22 . . 120.9(3) ?
    C24 C23 H23 . . 119.5 ?
    C22 C23 H23 . . 119.5 ?
    C25 C24 C23 . . 120.0(3) ?
    C25 C24 H24 . . 120.0 ?
    C23 C24 H24 . . 120.0 ?
    C24 C25 C26 . . 119.8(3) ?
    C24 C25 H25 . . 120.1 ?
    C26 C25 H25 . . 120.1 ?
    C25 C26 C21 . . 121.4(3) ?
    C25 C26 H26 . . 119.3 ?
    C21 C26 H26 . . 119.3 ?
    C32 C31 C36 . . 118.0(2) ?
    C32 C31 P1 . . 121.83(18) ?
    C36 C31 P1 . . 120.1(2) ?
    C31 C32 C33 . . 120.6(2) ?
    C31 C32 H32 . . 119.7 ?
    C33 C32 H32 . . 119.7 ?
    C34 C33 C32 . . 120.7(3) ?
    C34 C33 H33 . . 119.7 ?
    C32 C33 H33 . . 119.7 ?
    C33 C34 C35 . . 119.2(3) ?
    C33 C34 H34 . . 120.4 ?
    C35 C34 H34 . . 120.4 ?
    C34 C35 C36 . . 120.9(3) ?
    C34 C35 H35 . . 119.5 ?
    C36 C35 H35 . . 119.5 ?
    C35 C36 C31 . . 120.5(3) ?
    C35 C36 H36 . . 119.7 ?
    C31 C36 H36 . . 119.7 ?
data_global
_journal_date_recd_electronic     2013-05-06
_journal_date_accepted     2013-05-21
_journal_name_full     'Acta Crystallographica, Section E'
_journal_year     2013
_journal_volume     69
_journal_issue      6
_journal_page_first     m340
_journal_page_last     m340
_journal_paper_category     QM
_journal_paper_doi     10.1107/S1600536813014128
_journal_coeditor_code     HY2625
_publ_contact_author_name     'Prof. Qian-Feng Zhang'
_publ_contact_author_address
;
 Institute of Molecular Engineering and Applied Chemsitry
 Anhui University of Technology
 Ma'anshan, Anhui 243002
 People's Republic of China
;
_publ_contact_author_email     'zhangqf@ahut.edu.cn'
_publ_contact_author_fax     '86 555 2312041'
_publ_contact_author_phone     '86 555 2311059'
_publ_section_title
;\
Tris(acetonitrile-\k<i>N</i>)dichlorido(triphenylphosphane-\k<i>P</i>)\
ruthenium(II) acetonitrile monosolvate
;
loop_
    _publ_author_name
    _publ_author_address
    'Xiao-Feng Yin'
; Department of Applied Chemistry
  School of Petrochemical Engineering
  Changzhou University, Jiangsu 213164
  People's Republic of China
;
    'Yi Qin'
; Department of Applied Chemistry
  School of Petrochemical Engineering
  Changzhou University, Jiangsu 213164
  People's Republic of China
;
    'Hua-Tian Shi'
; Institute of Molecular Engineering and Applied Chemsitry
  Anhui University of Technology
  Ma'anshan, Anhui 243002
  People's Republic of China
;
    'Qun Chen'
; Department of Applied Chemistry
  School of Petrochemical Engineering
  Changzhou University, Jiangsu 213164
  People's Republic of China
;
    'Qian-Feng Zhang'
; Institute of Molecular Engineering and Applied Chemsitry
  Anhui University of Technology
  Ma'anshan, Anhui 243002
  People's Republic of China
  Department of Applied Chemistry
  School of Petrochemical Engineering
  Changzhou University, Jiangsu 213164
  People's Republic of China
;
