# Supplementary material for: Tris(aceto­nitrile-κN)dichlorido(tri­phenyl­phosphane-κP)ruthenium(II) aceto­nitrile monosolvate
Source: Acta Crystallogr Sect E Struct Rep Online. 2013 May 25;69(Pt 6):m340. doi: 10.1107/S1600536813014128 (PMC3684898; doi:10.1107/S1600536813014128)
Supplement: Supplementary file 2 [file e-69-0m340-Isup2.hkl]

# 
# h,k,l, Fc-squared, Fo-squared, sigma(Fo-squared) and status flag 
# 
data_I
_shelx_title ' p21c in P2(1)/c' 
_shelx_refln_list_code          4 
_shelx_F_calc_maximum      206.75 
_exptl_crystal_F_000      1216.00 
_reflns_d_resolution_high  0.8107 
 
loop_ 
 _symmetry_equiv_pos_as_xyz 
 'x, y, z' 
 '-x, y+1/2, -z+1/2' 
 '-x, -y, -z' 
 'x, -y-1/2, z-1/2' 
 
_cell_length_a    15.1133 
_cell_length_b    13.9144 
_cell_length_c    13.3121 
_cell_angle_alpha  90.000 
_cell_angle_beta   99.275 
_cell_angle_gamma  90.000 
 
_shelx_F_squared_multiplier     1.000 
 
loop_ 
 _refln_index_h 
 _refln_index_k 
 _refln_index_l 
 _refln_F_squared_calc 
 _refln_F_squared_meas 
 _refln_F_squared_sigma 
 _refln_observed_status 
   2   0   0     1112.81     1125.64     23.97 o 
   3   0   0     2917.31     2821.53     56.61 o 
   4   0   0    41415.44    43225.39    862.98 o 
   5   0   0    18314.84    19093.52   1095.78 o 
   6   0   0    16843.33    17472.03    405.90 o 
   7   0   0       91.03       83.57     12.00 o 
   8   0   0       31.19      127.78     24.30 o 
   9   0   0      127.89       73.34     13.23 o 
  10   0   0      315.86      338.79     23.89 o 
  11   0   0      606.11      615.59     58.94 o 
  12   0   0       18.20       18.80     13.40 o 
  13   0   0      823.50      895.10     46.34 o 
  14   0   0     3160.90     3293.09    101.00 o 
  15   0   0      279.30      309.54     47.69 o 
  16   0   0      454.57      475.11     58.49 o 
  17   0   0       11.12       16.20     31.94 o 
  18   0   0      934.80     1012.32     85.93 o 
   1   1   0    29662.38    31285.13    502.33 o 
   2   1   0    25559.26    25731.99    412.22 o 
   3   1   0    13125.63    12873.09    257.22 o 
   4   1   0       81.70       84.70      7.44 o 
   5   1   0    18481.26    18664.29    304.90 o 
   6   1   0    18145.42    18837.95    310.09 o 
   7   1   0    12665.12    12301.90    307.59 o 
   8   1   0     2364.46     2470.31     58.68 o 
   9   1   0      725.02      668.71     21.23 o 
  10   1   0     1200.29     1229.51     42.67 o 
  11   1   0      204.48      158.16     12.94 o 
  12   1   0     1340.67     1412.34     37.66 o 
  13   1   0     2322.87     2313.96     62.15 o 
  14   1   0      579.51      577.22     31.83 o 
  15   1   0      101.24       66.83     45.89 o 
  16   1   0      157.73      180.15     29.57 o 
  17   1   0       56.51       27.24     23.20 o 
  18   1   0      259.61      299.68     38.65 o 
   0   2   0      379.51      445.65     11.63 o 
   1   2   0     2390.45     2602.31     33.61 o 
   2   2   0     9848.38     9963.76    161.73 o 
   3   2   0      299.12      369.95     24.63 o 
   4   2   0    13112.78    13063.56    420.00 o 
   5   2   0      130.78      107.13      9.52 o 
   6   2   0     1572.45     1725.45     41.90 o 
   7   2   0      457.00      449.98     16.48 o 
   8   2   0      290.48      353.20     24.81 o 
   9   2   0       31.14       40.98      8.33 o 
  10   2   0      276.27      278.44     22.60 o 
  11   2   0      775.34      675.77     23.84 o 
  12   2   0      758.86      759.13     27.08 o 
  13   2   0       84.84       76.10     13.70 o 
  14   2   0       13.76        9.26     15.95 o 
  15   2   0      270.32      272.94     34.19 o 
  16   2   0       46.27       11.31     22.75 o 
  17   2   0       10.21        4.43     25.65 o 
  18   2   0      232.24      231.52     36.58 o 
   1   3   0      174.70      204.84      7.03 o 
   2   3   0    19048.40    19252.20    254.32 o 
   3   3   0     1063.20      996.29     22.54 o 
   4   3   0    10006.16    10135.32    194.47 o 
   6   3   0        9.31       13.84      8.51 o 
   7   3   0     3579.06     3619.30    122.63 o 
   8   3   0      776.23      658.04     25.61 o 
   9   3   0      588.88      604.05     21.18 o 
  10   3   0        3.93        1.77      8.26 o 
  11   3   0       27.87       25.68     11.83 o 
  12   3   0      477.04      492.75     22.22 o 
  13   3   0      821.89      728.52     29.58 o 
  14   3   0       32.20       -8.82     14.70 o 
  15   3   0      808.41      830.71     39.01 o 
  16   3   0     1000.61     1025.04     57.54 o 
  17   3   0       42.89       71.95     27.67 o 
  18   3   0        3.07        2.06     24.64 o 
   0   4   0    30144.16    28272.23    707.53 o 
   1   4   0    15773.96    16440.52    259.42 o 
   2   4   0    10956.84    11801.63    194.17 o 
   3   4   0    11634.44    11777.46    333.16 o 
   4   4   0     4581.21     3927.00    327.32 o 
   5   4   0     2404.20     2079.80     49.25 o 
   6   4   0    16129.85    16754.89    394.35 o 
   7   4   0        3.19        0.54      8.50 o 
   8   4   0     2961.85     2823.75     66.73 o 
   9   4   0     3420.58     3060.48     67.15 o 
  10   4   0      648.26      573.93     22.65 o 
  11   4   0      434.49      449.79     20.81 o 
  12   4   0        5.33        0.78      9.89 o 
  13   4   0     1596.92     1557.52     54.96 o 
  14   4   0     1388.51     1464.04     50.12 o 
  15   4   0     1227.62     1189.64     46.14 o 
  16   4   0        0.26      -26.23     20.01 o 
  17   4   0      402.26      301.26     38.81 o 
   1   5   0     7726.57     7711.47    105.28 o 
   2   5   0    19194.25    19198.09    360.93 o 
   3   5   0    15835.94    15829.62    260.59 o 
   4   5   0      747.89      674.24     23.37 o 
   5   5   0     1468.27     1746.28     38.18 o 
   6   5   0     6971.06     6823.98    139.39 o 
   7   5   0     7609.68     7118.08    351.67 o 
   8   5   0     2938.29     2885.40    112.48 o 
   9   5   0      285.04      342.47     25.81 o 
  10   5   0      702.54      732.39     37.31 o 
  11   5   0     2266.52     2321.47     58.93 o 
  12   5   0     2638.31     2647.79     64.23 o 
  13   5   0      345.97      395.21     27.74 o 
  14   5   0       30.31       21.91     15.36 o 
  15   5   0       75.34      120.32     20.37 o 
  16   5   0      849.55      817.74    102.81 o 
  17   5   0      755.03      810.35     55.67 o 
   0   6   0    14255.94    14477.12    334.70 o 
   1   6   0     7861.52     8007.96    133.97 o 
   2   6   0     4350.33     4503.01     70.81 o 
   3   6   0     1748.62     1623.17     43.03 o 
   4   6   0    14223.49    14816.19    246.58 o 
   5   6   0     2567.43     2692.44     54.25 o 
   6   6   0      214.34      213.44     17.33 o 
   7   6   0      225.32      214.16     18.88 o 
   8   6   0      227.41      205.49     21.31 o 
   9   6   0       48.50       60.42     15.75 o 
  10   6   0      778.27      845.54     33.31 o 
  11   6   0       33.93       35.89     11.18 o 
  12   6   0      432.96      411.06     26.37 o 
  13   6   0      209.59      199.80     21.76 o 
  14   6   0       88.52       43.10     16.57 o 
  15   6   0      405.59      435.29     32.04 o 
  16   6   0      380.21      378.79     40.71 o 
  17   6   0       28.27       36.67     25.77 o 
   1   7   0      112.66      170.22      7.94 o 
   2   7   0      450.43      516.85     13.40 o 
   3   7   0      724.33      810.22     33.64 o 
   4   7   0     5794.85     5612.41    100.86 o 
   5   7   0     7717.06     7438.39    131.13 o 
   6   7   0     4647.42     5054.10    138.35 o 
   7   7   0      367.01      322.13     21.00 o 
   8   7   0      148.04      135.33     16.06 o 
   9   7   0      324.03      328.62     28.57 o 
  10   7   0      165.38      143.52     18.35 o 
  11   7   0       28.58       30.06     15.50 o 
  12   7   0       63.48       47.44     16.01 o 
  13   7   0       66.73       40.22     15.37 o 
  14   7   0      596.93      609.27     45.20 o 
  15   7   0      860.51      938.48     43.61 o 
  16   7   0       61.51       48.68     19.63 o 
   0   8   0     3058.96     2957.07     65.14 o 
   1   8   0      168.25      209.88      9.36 o 
   2   8   0        2.08       -2.55      3.87 o 
   3   8   0        0.70        3.05      4.56 o 
   4   8   0     1371.25     1429.16     55.33 o 
   5   8   0     4935.69     4995.12     93.36 o 
   6   8   0     4667.90     4563.42    101.72 o 
   7   8   0        8.70        1.81     10.41 o 
   8   8   0     1429.67     1408.72     44.40 o 
   9   8   0     3051.02     3010.71     76.66 o 
  10   8   0     4035.49     4166.94     99.96 o 
  11   8   0      760.47      781.00     35.16 o 
  12   8   0        0.54        1.80     14.68 o 
  13   8   0      328.28      374.53     29.09 o 
  14   8   0      550.84      523.24     34.46 o 
  15   8   0      143.68      178.95     29.17 o 
  16   8   0        1.94        6.79     41.62 o 
   1   9   0     2552.32     2651.11     47.21 o 
   2   9   0     8803.07     8915.08    137.76 o 
   3   9   0    12359.06    12491.20    187.66 o 
   4   9   0     6318.41     6246.52    121.61 o 
   5   9   0       24.22       27.33      9.25 o 
   6   9   0     1413.29     1444.30     44.48 o 
   7   9   0     1383.45     1332.11     43.42 o 
   8   9   0     2299.69     2292.05    102.91 o 
   9   9   0     1003.28     1067.51     41.16 o 
  10   9   0      506.15      568.53     32.31 o 
  11   9   0     2141.27     2231.50     65.71 o 
  12   9   0     1303.88     1319.18     49.16 o 
  13   9   0       16.60       19.87     15.83 o 
  14   9   0      119.89      133.75     26.37 o 
  15   9   0      712.33      729.23     51.76 o 
   0  10   0      181.30      201.27     14.36 o 
   1  10   0     1172.54     1176.80     36.83 o 
   2  10   0      377.33      350.96     13.39 o 
   3  10   0     2008.25     1998.15     45.34 o 
   4  10   0     7810.51     7736.86    200.76 o 
   5  10   0     2713.05     2711.86     69.42 o 
   6  10   0        7.32       -7.97     13.71 o 
   7  10   0       12.16       18.88     13.07 o 
   8  10   0     1274.80     1217.80     43.18 o 
   9  10   0     4105.72     4230.01    115.67 o 
  10  10   0     4291.12     4482.67    108.81 o 
  11  10   0     1027.92     1122.79     46.19 o 
  12  10   0      405.93      415.54     31.32 o 
  13  10   0      612.33      727.59     49.06 o 
  14  10   0      502.01      565.11     46.54 o 
   1  11   0       13.77       16.76      7.74 o 
   2  11   0      185.24      180.91     13.00 o 
   3  11   0      656.01      628.30     22.16 o 
   4  11   0      117.03      123.13     13.43 o 
   5  11   0      592.05      600.12     28.63 o 
   6  11   0      281.80      300.28     23.68 o 
   7  11   0      930.87      959.86     64.54 o 
   8  11   0       54.13       41.20     16.43 o 
   9  11   0        3.53      -25.66     29.06 o 
  10  11   0      166.54      176.71     22.99 o 
  11  11   0     1309.11     1344.24     64.38 o 
  12  11   0      415.99      450.99     41.83 o 
  13  11   0       18.04       -4.84     24.75 o 
  14  11   0        2.86        1.01     22.79 o 
   0  12   0      107.37       89.69     27.22 o 
   1  12   0      309.89      273.67     18.66 o 
   2  12   0      366.33      388.05     21.62 o 
   3  12   0      125.85      135.88     20.98 o 
   4  12   0      336.91      368.84     25.27 o 
   5  12   0        0.38       -8.66     12.30 o 
   6  12   0        6.83       -1.27     12.20 o 
   7  12   0       45.39       64.61     25.70 o 
   8  12   0       37.83       37.70     16.65 o 
   9  12   0       55.88       57.36     31.94 o 
  10  12   0      206.62      243.56     33.31 o 
  11  12   0        8.46       36.61     22.37 o 
  12  12   0       60.64       64.72     32.39 o 
  13  12   0      206.23      202.04     36.67 o 
   1  13   0      101.29       79.19     13.78 o 
   2  13   0     1089.45     1038.28     34.83 o 
   3  13   0     3307.22     3293.25     72.93 o 
   4  13   0      301.33      372.61     26.48 o 
   5  13   0      347.97      344.45     38.56 o 
   6  13   0      966.36      978.51     39.94 o 
   7  13   0      866.38      885.15     50.24 o 
   8  13   0      653.47      721.15     48.67 o 
   9  13   0      485.27      448.51     41.03 o 
  10  13   0      218.18      192.46     32.11 o 
  11  13   0     1329.34     1482.58     72.35 o 
  12  13   0      909.23     1023.04     60.44 o 
   0  14   0      384.31      352.40     32.73 o 
   1  14   0      948.26      895.44     32.88 o 
   2  14   0      535.96      491.91     27.02 o 
   3  14   0      426.81      416.50     25.28 o 
   4  14   0     2487.52     2582.45     72.39 o 
   5  14   0     2632.95     2726.48    198.86 o 
   6  14   0      620.28      622.41     46.37 o 
   7  14   0        1.03       -6.91     16.85 o 
   8  14   0      632.47      688.76     50.30 o 
   9  14   0     2311.57     2575.45     97.80 o 
  10  14   0     1949.81     1977.83     83.96 o 
   1  15   0      548.16      509.84     30.65 o 
   2  15   0      930.81      916.01     35.19 o 
   3  15   0      710.10      744.32     38.42 o 
   4  15   0      283.38      335.36     53.09 o 
   5  15   0        4.00        0.79     19.66 o 
   6  15   0      277.11      265.64     78.51 o 
   7  15   0     1560.53     1608.94     73.22 o 
   8  15   0      775.08      780.31     53.74 o 
   0  16   0        0.27      -14.28     17.46 o 
   1  16   0       44.73       54.07     18.68 o 
   2  16   0      379.50      352.04     30.05 o 
   3  16   0       35.20       57.84     29.02 o 
   4  16   0       17.92       30.04     22.26 o 
   5  16   0       37.03       25.84     21.75 o 
   6  16   0      118.68      103.94     29.47 o 
   1  17   0       22.08       51.44     24.01 o 
   2  17   0      155.31      167.51     24.23 o 
 -18   1   1      106.62       94.35     29.40 o 
 -17   1   1       15.65       13.85     31.04 o 
 -16   1   1       51.47       69.81     43.42 o 
 -15   1   1      325.81      281.95     37.57 o 
 -14   1   1       93.91       83.22     32.17 o 
 -13   1   1     1103.62     1113.99     33.21 o 
 -12   1   1      707.62      736.99     24.83 o 
 -11   1   1      393.29      399.64     25.46 o 
 -10   1   1        2.41       11.79      7.79 o 
  -9   1   1       51.12       70.21     11.02 o 
  -8   1   1     9043.06     8708.29    173.29 o 
  -7   1   1    16121.56    16333.36    269.65 o 
  -6   1   1      201.75      194.71     10.53 o 
  -5   1   1     6058.03     6234.96    105.34 o 
  -4   1   1    31181.74    32736.97    524.11 o 
  -3   1   1      609.26      593.03     26.46 o 
  -2   1   1     6729.56     6834.87     84.08 o 
  -1   1   1    19657.39    20422.95    283.44 o 
   0   1   1     5948.18     6127.64    114.64 o 
   1   1   1    26111.84    26956.72    666.14 o 
   2   1   1    11380.39    12425.81    202.12 o 
   3   1   1       18.38       25.37      4.94 o 
   4   1   1     2872.95     3073.05     74.84 o 
   5   1   1       23.64       22.82      6.07 o 
   6   1   1     4238.10     4079.11    105.62 o 
   7   1   1     4661.19     4619.41     97.39 o 
   8   1   1     2669.06     2531.75     51.85 o 
   9   1   1      415.72      506.03     34.90 o 
  10   1   1      303.25      325.52     17.04 o 
  11   1   1      263.41      238.41     16.27 o 
  12   1   1     1006.58     1031.25     37.99 o 
  13   1   1     2080.10     2121.62     51.70 o 
  14   1   1      240.40      239.63     20.04 o 
  15   1   1     1324.86     1316.10     54.27 o 
  16   1   1       84.93       51.80     25.20 o 
  17   1   1        7.80       24.25     23.57 o 
  18   1   1        4.57      -12.68     23.38 o 
 -18   2   1      260.06      292.22     38.78 o 
 -17   2   1      117.27      133.80     43.19 o 
 -16   2   1        9.16        1.80     21.32 o 
 -15   2   1      510.97      525.63     42.63 o 
 -14   2   1     2944.74     2918.28     77.20 o 
 -13   2   1      308.08      308.16     41.69 o 
 -12   2   1      771.36      774.61     26.05 o 
 -11   2   1     1657.98     1715.46     40.51 o 
 -10   2   1     1338.87     1403.96     43.21 o 
  -9   2   1     8406.44     8438.49    171.07 o 
  -8   2   1     1297.44     1148.28     28.26 o 
  -7   2   1     7441.19     7355.84    147.14 o 
  -6   2   1    35067.45    34492.17    850.30 o 
  -4   2   1    16103.81    16368.96    309.53 o 
  -3   2   1     4456.36     4636.37     59.20 o 
  -2   2   1     7716.59     8197.47     94.64 o 
  -1   2   1    34839.47    36004.59    407.70 o 
   0   2   1    34680.26    34663.46   1408.36 o 
   1   2   1     4685.61     5060.27     96.97 o 
   2   2   1     3963.22     3966.40     95.42 o 
   3   2   1    10051.49    10367.44    299.80 o 
   4   2   1      517.45      685.63     20.69 o 
   5   2   1     2844.17     2730.41     62.11 o 
   6   2   1     2732.26     2642.62     59.54 o 
   7   2   1      535.34      489.17     17.67 o 
   8   2   1     6984.17     6968.94    152.87 o 
   9   2   1     1634.45     1534.93     36.84 o 
  10   2   1      610.92      568.59     25.03 o 
  11   2   1       44.54       22.95      9.38 o 
  12   2   1      502.06      512.53     23.07 o 
  13   2   1     3761.75     3685.73     77.32 o 
  14   2   1     7339.81     7359.91    204.95 o 
  15   2   1      775.53      760.19     37.26 o 
  16   2   1      135.34      125.53     31.72 o 
  17   2   1      822.18      840.68     71.76 o 
  18   2   1     1034.22      937.12     61.64 o 
 -18   3   1      190.23      216.87     34.64 o 
 -17   3   1      592.05      668.04     52.21 o 
 -16   3   1      404.34      393.13     40.40 o 
 -15   3   1       23.46       -7.06     18.24 o 
 -14   3   1      783.81      782.17     38.02 o 
 -13   3   1     3340.09     3302.36     82.83 o 
 -12   3   1     3976.48     3924.96     78.56 o 
 -11   3   1     4171.88     4311.51     83.73 o 
 -10   3   1     1487.46     1395.24    121.94 o 
  -9   3   1      666.90      627.78     25.21 o 
  -8   3   1    16603.54    16726.94    518.22 o 
  -7   3   1     9866.51     8985.13    152.69 o 
  -6   3   1    17579.65    16830.69    321.98 o 
  -5   3   1     1562.41     1628.80     89.27 o 
  -4   3   1    14353.24    13265.43    616.61 o 
  -3   3   1     1849.72     1892.42     32.42 o 
  -2   3   1    29993.74    30429.68    399.81 o 
  -1   3   1     5013.70     5334.78     79.97 o 
   0   3   1     5774.72     6152.18     82.99 o 
   1   3   1     4328.04     4443.81     67.42 o 
   2   3   1    21877.55    20247.69    656.88 o 
   3   3   1      374.11      456.59     19.23 o 
   4   3   1     1760.02     1756.34     49.90 o 
   5   3   1     6838.53     6473.50    244.00 o 
   6   3   1     2845.89     2616.36     74.85 o 
   7   3   1     6481.99     6785.11    166.47 o 
   8   3   1     2755.75     2838.60     57.23 o 
   9   3   1       14.37       15.11      8.25 o 
  10   3   1      340.19      342.32     18.83 o 
  11   3   1     2021.74     2031.76     53.47 o 
  12   3   1     3559.32     3678.35     76.11 o 
  13   3   1     1948.46     1974.84     49.80 o 
  14   3   1       59.87       15.86     16.25 o 
  15   3   1      896.32      890.38     54.93 o 
  16   3   1     1315.73     1296.69     63.95 o 
  17   3   1      556.80      543.32     62.54 o 
 -18   4   1      533.10      473.99    113.15 o 
 -17   4   1       11.46       13.71     23.85 o 
 -16   4   1        7.68       -9.55     24.97 o 
 -15   4   1       15.61      -13.56     18.24 o 
 -14   4   1       18.71        7.59     14.33 o 
 -13   4   1      214.10      214.50     21.51 o 
 -12   4   1     1434.10     1397.15     37.85 o 
 -11   4   1       39.60       57.92     10.68 o 
 -10   4   1      576.16      518.56     22.47 o 
  -9   4   1      157.47      140.05     17.80 o 
  -8   4   1      304.48      286.92     26.22 o 
  -7   4   1     1999.62     2203.83     46.68 o 
  -6   4   1     1811.86     1698.74     37.72 o 
  -5   4   1     7989.81     7665.68    139.50 o 
  -3   4   1      970.24     1016.37     27.85 o 
  -2   4   1     5827.42     5843.71     89.03 o 
  -1   4   1    20251.32    21097.29    332.42 o 
   0   4   1     8700.90     8788.99    109.03 o 
   1   4   1     1033.72     1044.94     23.22 o 
   2   4   1     1966.99     1853.03    230.36 o 
   4   4   1     2645.05     2790.20    197.74 o 
   5   4   1     2088.26     2287.91     84.81 o 
   6   4   1     1062.65     1005.06     30.24 o 
   7   4   1      696.94      756.01     26.56 o 
   8   4   1     1386.75     1525.13     36.61 o 
   9   4   1      104.38       77.93     13.27 o 
  10   4   1     1056.93     1069.77     31.01 o 
  11   4   1       19.42       16.58      9.97 o 
  12   4   1      560.84      573.24     43.52 o 
  13   4   1      864.33      811.93     30.62 o 
  14   4   1     1057.58     1073.76     56.04 o 
  15   4   1      249.97      213.39     24.40 o 
  16   4   1      170.83      170.77     23.00 o 
  17   4   1      380.92      411.34     42.62 o 
 -17   5   1        9.24      -22.56     21.33 o 
 -16   5   1      772.69      868.52     68.61 o 
 -15   5   1      453.13      494.78     44.51 o 
 -14   5   1        3.13        1.34     13.68 o 
 -13   5   1      137.17      133.91     18.74 o 
 -12   5   1       40.63       26.26     13.42 o 
 -11   5   1      344.41      351.79     19.26 o 
 -10   5   1      355.86      330.25     19.64 o 
  -9   5   1      395.12      443.89     27.73 o 
  -8   5   1      560.94      527.75     24.26 o 
  -7   5   1     2055.34     2160.83     47.09 o 
  -6   5   1     1032.07     1086.05     28.86 o 
  -5   5   1     3392.50     3553.83     67.13 o 
  -4   5   1      335.30      308.75     22.27 o 
  -3   5   1      551.00      629.21     44.55 o 
  -2   5   1     8421.56     9328.55    138.01 o 
  -1   5   1    17487.95    18057.91    254.56 o 
   0   5   1     7572.43     8019.29    111.11 o 
   1   5   1     1581.21     1764.24     39.94 o 
   2   5   1     7155.20     7460.33    146.76 o 
   3   5   1     1131.98     1044.01     35.39 o 
   4   5   1      481.82      408.86     18.05 o 
   5   5   1     3377.25     3433.68     91.45 o 
   6   5   1       20.92       51.20     12.25 o 
   7   5   1      531.41      502.30     25.30 o 
   8   5   1      396.93      364.32     21.25 o 
   9   5   1     6533.94     6265.96    161.93 o 
  10   5   1      781.67      778.45     26.61 o 
  11   5   1        1.85       -2.79      9.51 o 
  12   5   1      244.49      217.65     19.16 o 
  13   5   1      333.12      323.52     21.35 o 
  14   5   1      736.64      687.00     36.22 o 
  15   5   1      961.10      992.03     43.36 o 
  16   5   1      216.86      211.94     25.21 o 
  17   5   1        3.97      -22.49     22.90 o 
 -17   6   1       29.73       -9.43     28.12 o 
 -16   6   1       73.87       95.27     37.79 o 
 -15   6   1      979.65     1103.15     45.26 o 
 -14   6   1     1604.48     1655.06     55.72 o 
 -13   6   1      235.89      232.55     30.21 o 
 -12   6   1      805.71      785.18     34.94 o 
 -11   6   1     2817.95     2856.02     72.34 o 
 -10   6   1     4160.06     4123.47     96.35 o 
  -9   6   1     4429.41     4256.82    215.35 o 
  -8   6   1      761.08      729.61     25.10 o 
  -7   6   1      915.80      950.47     27.85 o 
  -6   6   1     8363.24     8492.53    148.06 o 
  -5   6   1     1651.11     1627.12     37.21 o 
  -4   6   1     3220.35     3417.35     57.97 o 
  -3   6   1     9316.61    10104.05    183.72 o 
  -2   6   1      276.00      265.41     10.44 o 
  -1   6   1     6439.48     6677.91    194.76 o 
   0   6   1     7201.00     7448.11     94.65 o 
   1   6   1     4939.61     5117.63     72.76 o 
   2   6   1       32.63       22.41      6.48 o 
   3   6   1     5938.78     5945.15    168.49 o 
   4   6   1     6451.22     6346.99    136.70 o 
   5   6   1     8001.95     7863.02    158.52 o 
   6   6   1      818.04      843.59     29.31 o 
   7   6   1     1621.69     1573.76     53.59 o 
   8   6   1     6067.20     5405.82    142.35 o 
   9   6   1     3401.24     3475.11     99.88 o 
  10   6   1     1234.64     1358.54     50.00 o 
  11   6   1      287.07      261.05     18.66 o 
  12   6   1      691.40      695.24     28.48 o 
  13   6   1      825.44      760.48     36.06 o 
  14   6   1      395.60      386.40     29.44 o 
  15   6   1       24.53       15.04     16.57 o 
  16   6   1       78.36       78.52     25.16 o 
  17   6   1      387.77      450.82     66.59 o 
 -16   7   1      711.52      760.96     56.31 o 
 -15   7   1      284.39      266.12     26.99 o 
 -14   7   1        0.35       16.88     15.46 o 
 -13   7   1      909.32      906.71     39.55 o 
 -12   7   1     2300.56     2281.74     65.56 o 
 -11   7   1     1995.43     2065.61     60.35 o 
 -10   7   1      174.72      158.49     18.34 o 
  -9   7   1     2021.62     2149.68     58.92 o 
  -8   7   1     5626.20     5638.34    106.15 o 
  -7   7   1     5072.51     4856.74     92.26 o 
  -6   7   1     1522.47     1538.40     37.82 o 
  -5   7   1      611.34      602.75     21.57 o 
  -4   7   1    11568.58    11220.59    170.36 o 
  -3   7   1    15598.22    15450.35    208.25 o 
  -2   7   1    19187.99    18701.99    274.93 o 
  -1   7   1      744.90      729.85     15.85 o 
   0   7   1      529.37      508.81     18.54 o 
   1   7   1     6612.73     6359.57    110.00 o 
   2   7   1    17018.06    16157.92    267.40 o 
   3   7   1     8123.65     7277.72    516.06 o 
   4   7   1     2627.25     2721.81     77.99 o 
   5   7   1     1579.67     1465.98     41.43 o 
   6   7   1     7018.67     7477.30    154.35 o 
   7   7   1     2773.24     2703.99     80.61 o 
   8   7   1      460.92      460.53     28.95 o 
   9   7   1       19.99       27.46     12.51 o 
  10   7   1     3508.09     3372.04     83.79 o 
  11   7   1     4178.27     3984.58     96.44 o 
  12   7   1      867.91      844.63     31.21 o 
  13   7   1       16.91        9.30     15.42 o 
  14   7   1      386.64      437.59     40.34 o 
  15   7   1      771.25      751.08     62.99 o 
  16   7   1     1534.77     1540.35     70.45 o 
 -16   8   1      464.46      506.34     47.52 o 
 -15   8   1      210.49      218.04     26.10 o 
 -14   8   1      157.41      131.24     21.39 o 
 -13   8   1      961.57     1011.71     42.75 o 
 -12   8   1      272.93      266.90     24.70 o 
 -11   8   1      592.76      576.83     32.21 o 
 -10   8   1     5483.68     5670.88    128.29 o 
  -9   8   1     2230.89     2225.43     62.29 o 
  -8   8   1       28.32       39.43     10.54 o 
  -7   8   1      247.76      283.46     17.93 o 
  -6   8   1     1881.04     1910.67     57.25 o 
  -5   8   1    11236.04    11420.11    196.13 o 
  -4   8   1     4068.74     3946.74     60.16 o 
  -3   8   1      223.92      221.58      9.13 o 
  -2   8   1     5763.81     5520.38     86.57 o 
  -1   8   1     5216.29     4998.84     80.17 o 
   0   8   1      770.56      704.31     16.41 o 
   1   8   1     2025.30     2085.67     34.83 o 
   2   8   1        7.74        9.22      5.69 o 
   3   8   1     7325.92     7001.37    143.42 o 
   4   8   1     7218.39     6796.94    172.22 o 
   5   8   1     4072.67     4068.03    111.28 o 
   6   8   1       29.42       18.63     11.15 o 
   7   8   1       36.77       39.53     12.43 o 
   8   8   1      794.35      756.09     36.75 o 
   9   8   1     5354.42     5362.66    120.74 o 
  10   8   1     1374.17     1459.44     56.33 o 
  11   8   1       40.98       54.73     16.03 o 
  12   8   1      430.88      443.35     30.00 o 
  13   8   1      681.00      645.50     44.73 o 
  14   8   1      292.62      327.82     35.39 o 
  15   8   1      184.20      210.34     54.22 o 
  16   8   1        1.07       20.93     22.26 o 
 -15   9   1        5.63      -23.72     15.82 o 
 -14   9   1      166.40      171.62     23.73 o 
 -13   9   1       36.18        1.50     15.28 o 
 -12   9   1      309.98      345.85     28.09 o 
 -11   9   1     1048.19     1021.25     41.72 o 
 -10   9   1     2037.88     1930.08     58.79 o 
  -9   9   1        4.28        1.48     13.47 o 
  -8   9   1        0.27      -11.45     11.60 o 
  -7   9   1       41.62       40.65     11.00 o 
  -6   9   1     1382.23     1431.37     37.95 o 
  -5   9   1      240.29      255.72     16.60 o 
  -4   9   1       46.69       23.15      8.13 o 
  -3   9   1     1214.16     1163.52     30.87 o 
  -2   9   1       94.97       99.64     15.06 o 
  -1   9   1     4240.66     4143.01     69.16 o 
   0   9   1      826.90      836.44     21.41 o 
   1   9   1     1094.58     1145.16     35.17 o 
   2   9   1     1998.34     2035.16     39.61 o 
   3   9   1        1.56       -0.29      7.45 o 
   4   9   1      303.13      282.01     18.53 o 
   5   9   1     1344.32     1323.17     49.80 o 
   6   9   1      552.44      593.20     27.57 o 
   7   9   1        4.62       -9.01     10.90 o 
   8   9   1      233.37      186.85     19.58 o 
   9   9   1      203.20      194.01     20.39 o 
  10   9   1        0.55        6.00     13.34 o 
  11   9   1      258.99      245.87     23.96 o 
  12   9   1       61.41       37.79     20.25 o 
  13   9   1        3.46       -8.97     17.62 o 
  14   9   1        0.01        6.63     20.43 o 
  15   9   1       26.68       36.82     27.45 o 
 -15  10   1      446.94      509.58     62.54 o 
 -14  10   1      131.57      144.54     29.66 o 
 -13  10   1       58.94       56.58     18.33 o 
 -12  10   1      121.64      116.60     21.15 o 
 -11  10   1     1399.85     1403.30     51.12 o 
 -10  10   1     1511.11     1560.89     53.33 o 
  -9  10   1       16.66       -6.12     18.09 o 
  -8  10   1      603.28      626.78     31.85 o 
  -7  10   1      105.32      106.42     18.90 o 
  -6  10   1      778.36      752.80     27.25 o 
  -5  10   1      739.63      811.13     28.04 o 
  -4  10   1        5.81       10.76      7.74 o 
  -3  10   1      108.08      130.54     12.32 o 
  -2  10   1       22.93       20.91      8.12 o 
  -1  10   1      114.29       96.94      9.56 o 
   0  10   1      648.39      685.59     32.56 o 
   1  10   1      763.21      807.22     26.41 o 
   2  10   1      569.95      625.98     27.53 o 
   3  10   1      117.49      117.17     12.35 o 
   4  10   1     1629.81     1504.25     53.99 o 
   5  10   1     2407.78     2312.08     52.48 o 
   6  10   1      752.84      667.48     50.11 o 
   7  10   1      168.42      170.36     18.86 o 
   8  10   1     1304.27     1248.16     44.01 o 
   9  10   1     1631.35     1651.85     61.77 o 
  10  10   1      256.86      298.07     37.57 o 
  11  10   1       85.90      104.20     29.02 o 
  12  10   1      165.30      197.53     29.59 o 
  13  10   1       57.56       28.30     20.09 o 
  14  10   1      116.27      122.11     28.05 o 
 -14  11   1       23.13      -17.55     19.30 o 
 -13  11   1      293.43      289.96     35.16 o 
 -12  11   1     1822.67     1950.17     64.98 o 
 -11  11   1     1238.67     1242.90     48.79 o 
 -10  11   1      302.15      326.79     27.97 o 
  -9  11   1     1869.88     1948.48     60.86 o 
  -8  11   1     3458.87     3611.39     91.50 o 
  -7  11   1      376.31      321.93     21.09 o 
  -6  11   1       71.30       23.03     11.62 o 
  -5  11   1        4.61       -9.92      8.21 o 
  -4  11   1     3416.50     3543.99     65.60 o 
  -3  11   1     5386.97     5396.56     91.36 o 
  -2  11   1     1382.86     1372.14     32.56 o 
  -1  11   1      223.53      236.69     14.04 o 
   0  11   1      309.97      298.84     17.36 o 
   1  11   1      115.04       90.24     12.41 o 
   2  11   1     4266.79     4252.55     85.00 o 
   3  11   1     6564.14     6159.22    116.08 o 
   4  11   1      896.22      944.26     35.45 o 
   5  11   1      252.39      240.04     19.92 o 
   6  11   1      946.15      933.39     31.33 o 
   7  11   1     2029.89     2039.91     64.80 o 
   8  11   1      300.85      298.46     24.82 o 
   9  11   1        0.63       34.04     30.59 o 
  10  11   1     1343.40     1423.24     64.71 o 
  11  11   1     3863.45     3969.99    251.28 o 
  12  11   1      451.94      540.05     48.14 o 
  13  11   1      135.91      104.87     44.09 o 
 -13  12   1      536.74      571.11     48.80 o 
 -12  12   1       11.34        4.34     21.15 o 
 -11  12   1     2343.62     2387.03     90.65 o 
 -10  12   1     4523.30     4832.74    119.74 o 
  -9  12   1     2064.43     2061.53     64.67 o 
  -8  12   1      487.34      459.02     31.29 o 
  -7  12   1      262.11      231.17     23.10 o 
  -6  12   1      364.77      376.50     20.21 o 
  -5  12   1      588.09      644.46     26.80 o 
  -4  12   1     1810.07     1782.87     40.68 o 
  -3  12   1        2.26        4.07      8.57 o 
  -2  12   1      647.12      618.60     25.51 o 
  -1  12   1      361.10      329.23     20.00 o 
   0  12   1        6.89        2.63      9.61 o 
   1  12   1      338.43      359.29     30.65 o 
   2  12   1      186.57      189.17     16.75 o 
   3  12   1     3496.01     3281.87     81.29 o 
   4  12   1     5799.89     5701.89    127.14 o 
   5  12   1     3326.27     3365.93    103.10 o 
   6  12   1      310.07      297.74     30.82 o 
   7  12   1      849.66      893.04     48.51 o 
   8  12   1     1774.42     1784.59     72.82 o 
   9  12   1     3677.03     3784.98    121.53 o 
  10  12   1     3150.66     3140.79    108.63 o 
  11  12   1       94.95       94.02     26.72 o 
  12  12   1      933.15     1003.56     59.05 o 
 -12  13   1      515.30      587.78     49.70 o 
 -11  13   1      165.77      149.89     56.24 o 
 -10  13   1       22.61       43.18     26.10 o 
  -9  13   1      343.74      374.06     31.07 o 
  -8  13   1       46.56       49.42     18.14 o 
  -7  13   1       81.66       46.96     16.26 o 
  -6  13   1       97.18       99.52     17.99 o 
  -5  13   1      740.02      740.44     39.10 o 
  -4  13   1      542.96      523.08     27.49 o 
  -3  13   1     1193.94     1178.17     44.27 o 
  -2  13   1      912.96      875.40     31.54 o 
  -1  13   1       51.30       44.39     12.83 o 
   0  13   1      577.67      539.21     28.83 o 
   1  13   1      588.28      608.17     28.02 o 
   2  13   1     2065.45     2092.39     55.07 o 
   3  13   1     2834.96     2818.09     74.85 o 
   4  13   1      225.89      187.30     26.72 o 
   5  13   1       13.08       25.21     17.87 o 
   6  13   1      601.68      566.60     42.45 o 
   7  13   1     1037.90     1081.84     55.99 o 
   8  13   1      211.70      219.89     54.44 o 
   9  13   1       43.62       59.05     31.94 o 
  10  13   1      242.76      274.72     35.16 o 
  11  13   1      442.97      440.96     44.04 o 
 -10  14   1       11.30        7.61     22.21 o 
  -9  14   1       53.86       59.79     47.24 o 
  -8  14   1      153.28      105.82     25.25 o 
  -7  14   1       37.98       18.20     20.82 o 
  -6  14   1        4.49       -5.49     23.10 o 
  -5  14   1      189.85      198.69     22.26 o 
  -4  14   1      628.89      636.01     29.44 o 
  -3  14   1        9.50       -1.77     11.83 o 
  -2  14   1      737.39      731.78     30.80 o 
  -1  14   1       75.56       67.58     14.77 o 
   0  14   1        0.12      -17.16     11.44 o 
   1  14   1      214.78      217.66     19.54 o 
   2  14   1      496.67      442.97     25.93 o 
   3  14   1      439.41      445.77     38.81 o 
   4  14   1        3.33      -14.75     17.55 o 
   5  14   1        4.35      -28.53     29.02 o 
   6  14   1      210.39      215.59     30.06 o 
   7  14   1      106.10       92.68     24.50 o 
   8  14   1      216.18      185.73     30.49 o 
   9  14   1       25.50       -0.29     21.79 o 
  10  14   1        2.44      -13.58     21.39 o 
  -9  15   1      511.02      499.33     46.56 o 
  -8  15   1      421.05      361.03     40.24 o 
  -7  15   1       49.38       35.35     26.55 o 
  -6  15   1      349.53      307.82     34.89 o 
  -5  15   1      122.88      136.36     25.93 o 
  -4  15   1      379.73      387.27     25.93 o 
  -3  15   1      924.20      904.53     35.40 o 
  -2  15   1      536.83      528.54     29.46 o 
  -1  15   1       44.82       37.18     13.77 o 
   0  15   1      110.01      115.31     17.36 o 
   1  15   1      352.47      341.05     28.71 o 
   2  15   1      928.27      944.65     42.83 o 
   3  15   1     1146.47     1126.44     56.30 o 
   4  15   1      103.88       54.61     24.17 o 
   5  15   1     1229.33     1196.37     61.87 o 
   6  15   1      585.23      581.04     46.45 o 
   7  15   1      387.67      423.41     45.67 o 
   8  15   1      732.07      813.43     53.38 o 
  -6  16   1      391.96      431.27     42.15 o 
  -5  16   1      985.05     1040.82     56.71 o 
  -4  16   1      191.42      210.57     55.34 o 
  -3  16   1        9.57        2.77     15.46 o 
  -2  16   1      278.83      258.86     23.04 o 
  -1  16   1     1162.66     1091.56     46.99 o 
   0  16   1     1654.23     1623.79     58.23 o 
   1  16   1      984.74     1000.02     44.97 o 
   2  16   1       14.49       18.45     20.68 o 
   3  16   1      733.10      764.73     57.36 o 
   4  16   1     2111.26     2031.93     83.61 o 
   5  16   1     1378.79     1328.16     66.26 o 
   6  16   1       69.63       60.50     44.77 o 
  -2  17   1      202.68      226.00     34.20 o 
  -1  17   1      212.44      243.11     47.24 o 
   0  17   1       66.65       63.24     19.81 o 
   1  17   1      922.92      848.09     43.93 o 
   2  17   1      562.04      548.37     46.92 o 
 -18   0   2       70.34       17.55     31.04 o 
 -17   0   2      125.75       47.69     35.54 o 
 -16   0   2        0.48       22.05     29.69 o 
 -15   0   2     1336.56     1356.95     90.43 o 
 -14   0   2     1566.01     1436.59     89.08 o 
 -13   0   2      155.91      104.38     32.84 o 
 -12   0   2     1293.48     1272.51     47.31 o 
 -11   0   2     1579.98     1519.44     88.63 o 
 -10   0   2     2914.29     2750.35    120.58 o 
  -9   0   2     5254.11     4715.42    121.35 o 
  -8   0   2     1272.99     1533.85     47.35 o 
  -7   0   2    24192.55    22523.10    423.84 o 
  -6   0   2    42743.75    40614.93   1554.90 o 
  -5   0   2     8118.22     8155.34    154.10 o 
  -4   0   2    14510.31    15522.03    355.64 o 
  -3   0   2    19835.96    20317.04    326.38 o 
  -2   0   2      983.40     1184.52     25.56 o 
  -1   0   2    35154.78    36132.40    817.71 o 
   0   0   2    38401.09    37979.07    863.56 o 
   1   0   2      110.86      122.10      6.86 o 
   2   0   2      269.18      204.26     15.30 o 
   3   0   2    38458.57    39757.58    905.90 o 
   4   0   2     5784.79     5531.06    134.41 o 
   5   0   2    12410.90    11478.33    382.88 o 
   6   0   2       23.06       63.23     11.45 o 
   7   0   2     5869.33     6097.54    152.86 o 
   8   0   2     7123.33     7090.30    177.19 o 
   9   0   2     6132.29     6232.61    159.54 o 
  10   0   2        5.03       -4.57     12.21 o 
  11   0   2      212.15      156.94     19.92 o 
  12   0   2     1521.61     1590.59     59.54 o 
  13   0   2     5535.26     5421.49    245.88 o 
  14   0   2     6384.60     6506.74    176.80 o 
  15   0   2       28.70       -0.52     18.80 o 
  16   0   2     1309.02     1363.70     92.23 o 
  17   0   2      473.25      538.55     64.79 o 
 -18   1   2      285.34      283.92     57.81 o 
 -17   1   2       60.60       87.00     26.40 o 
 -16   1   2       68.77       41.15     23.62 o 
 -15   1   2        5.55       -4.92     18.42 o 
 -14   1   2      958.63      789.99     76.94 o 
 -13   1   2     5726.42     5626.49    124.97 o 
 -12   1   2     4181.79     4078.65     91.33 o 
 -11   1   2     1996.13     1938.08     52.42 o 
 -10   1   2      502.00      448.09     20.98 o 
  -9   1   2     3095.22     3094.12     74.23 o 
  -8   1   2    13694.17    12920.32    193.21 o 
  -7   1   2    17025.82    16609.52    272.18 o 
  -6   1   2     3910.05     4125.37     70.98 o 
  -5   1   2        1.69       15.08      3.30 o 
  -4   1   2     6327.39     6585.06     88.94 o 
  -3   1   2     7350.79     7247.20    106.58 o 
  -2   1   2      822.38      820.15     13.77 o 
  -1   1   2     2438.07     2444.23     42.08 o 
   0   1   2    15598.74    16253.22    276.66 o 
   1   1   2    33158.93    34271.84    572.58 o 
   2   1   2      394.39      377.42     14.35 o 
   3   1   2      528.91      568.58     15.19 o 
   4   1   2     1065.24     1098.16     43.74 o 
   5   1   2     2890.45     2761.81     73.32 o 
   6   1   2    13925.73    13400.80    223.49 o 
   7   1   2     9253.20     8881.42    152.69 o 
   8   1   2     1631.46     1618.89     37.72 o 
   9   1   2      341.33      294.74     16.25 o 
  10   1   2     3108.02     3119.79     68.14 o 
  11   1   2     1458.93     1468.62     38.54 o 
  12   1   2     1336.26     1386.74     38.52 o 
  13   1   2      162.37      189.61     19.08 o 
  14   1   2      912.56      957.83     34.46 o 
  15   1   2     1893.66     1801.85     57.80 o 
  16   1   2      114.16      109.27     27.04 o 
  17   1   2       12.87       13.92     22.21 o 
 -18   2   2       60.76        4.84     36.22 o 
 -17   2   2        0.35       -0.29     20.75 o 
 -16   2   2       29.97       55.79     23.22 o 
 -15   2   2       88.85       76.57     22.85 o 
 -14   2   2       99.32       97.46     40.72 o 
 -13   2   2      165.46      171.96     19.07 o 
 -12   2   2        2.13      -12.15     18.03 o 
 -11   2   2       47.60       52.95     11.71 o 
 -10   2   2     1220.21     1322.91     36.07 o 
  -9   2   2     1527.33     1518.65     73.34 o 
  -8   2   2     1282.88     1618.98     50.01 o 
  -7   2   2      648.26      676.17     39.69 o 
  -6   2   2      566.75      540.48     14.37 o 
  -5   2   2    19535.49    20435.13    330.91 o 
  -4   2   2     6892.63     7380.73    113.81 o 
  -3   2   2    10689.26    10843.89    124.73 o 
  -2   2   2       65.51       82.38      3.35 o 
  -1   2   2      253.10      266.84      7.18 o 
   0   2   2    12516.03    13374.37    194.07 o 
   1   2   2     4425.48     4521.20    109.28 o 
   2   2   2      166.62      215.95      9.65 o 
   3   2   2    15255.60    16535.28    381.91 o 
   4   2   2      617.01      688.69     25.36 o 
   5   2   2       20.64       16.48      5.89 o 
   6   2   2      569.51      702.65     29.22 o 
   7   2   2       19.52       37.41     10.65 o 
   8   2   2        0.61      -10.54      7.50 o 
   9   2   2      399.98      388.51     18.52 o 
  10   2   2       12.54        4.68      8.54 o 
  11   2   2      869.09      830.36     28.01 o 
  12   2   2     2395.24     2332.46     78.71 o 
  13   2   2      884.75      950.15     44.48 o 
  14   2   2      179.28      178.37     17.79 o 
  15   2   2        2.37       15.63     16.01 o 
  16   2   2       13.10       25.35     16.82 o 
  17   2   2       41.85        1.34     36.89 o 
 -18   3   2       15.22        7.65     24.50 o 
 -17   3   2       60.82       57.36     25.77 o 
 -16   3   2      190.35      209.08     31.69 o 
 -15   3   2       40.99       34.38     22.98 o 
 -14   3   2      890.14      827.11     48.35 o 
 -13   3   2     1784.23     1721.79     53.15 o 
 -12   3   2      236.85      257.66     20.86 o 
 -11   3   2      322.91      343.98     26.01 o 
 -10   3   2     1930.51     1923.39     48.17 o 
  -9   3   2     1716.35     1762.65     43.99 o 
  -8   3   2     1295.05     1141.21     28.06 o 
  -7   3   2     5097.70     5180.48    153.63 o 
  -6   3   2      853.73      961.36     21.20 o 
  -5   3   2     4525.82     4593.35     72.33 o 
  -4   3   2      180.05      249.52     15.91 o 
  -3   3   2     1143.36     1213.66     18.73 o 
  -2   3   2     9708.55    10000.20    123.75 o 
  -1   3   2    17004.79    17471.35    231.42 o 
   0   3   2       11.81       33.73      5.94 o 
   1   3   2    28253.89    28194.72    642.01 o 
   2   3   2     3687.97     3778.76     76.09 o 
   3   3   2     1102.41     1245.19     36.19 o 
   4   3   2      181.39      168.35     23.63 o 
   5   3   2       41.46      100.68     10.00 o 
   6   3   2      862.44      771.02     25.45 o 
   7   3   2     2039.62     1981.21     42.94 o 
   8   3   2     1147.47     1174.02     31.15 o 
   9   3   2     3305.03     3252.29     65.79 o 
  10   3   2     1083.42     1083.57     37.55 o 
  11   3   2        7.73        2.39      9.49 o 
  12   3   2      685.29      754.49     28.69 o 
  13   3   2      131.08      105.05     15.70 o 
  14   3   2      358.23      316.70     22.30 o 
  15   3   2      795.60      817.79     45.11 o 
  16   3   2      494.34      459.82     32.91 o 
  17   3   2       19.02      -13.59     21.92 o 
 -18   4   2        0.22       -5.38     23.89 o 
 -17   4   2       40.22       -1.66     22.87 o 
 -16   4   2      859.87      718.45     74.46 o 
 -15   4   2     2755.39     2784.45     99.73 o 
 -14   4   2     2006.10     2080.63     62.10 o 
 -13   4   2        4.48       13.58     19.43 o 
 -12   4   2     3168.64     3004.96     76.81 o 
 -11   4   2     3107.21     3168.94     93.81 o 
 -10   4   2     6794.63     6378.40    304.17 o 
  -9   4   2     6173.62     5835.21    105.57 o 
  -8   4   2     1150.40     1131.97     30.81 o 
  -7   4   2     1757.74     1727.38     39.46 o 
  -6   4   2    22267.72    22259.70    365.80 o 
  -5   4   2     3280.80     3217.24    101.30 o 
  -4   4   2     4648.10     4952.39     98.08 o 
  -3   4   2      729.13      871.67     19.37 o 
  -2   4   2     4485.09     4341.84     67.97 o 
  -1   4   2     4065.86     3802.55     60.08 o 
   0   4   2     1891.07     1753.62     38.38 o 
   1   4   2        0.18        3.87      3.77 o 
   2   4   2     2931.24     2863.50     83.23 o 
   3   4   2     5797.23     5189.02    268.15 o 
   4   4   2     2381.25     2099.97     48.44 o 
   5   4   2     4545.51     4210.61     89.99 o 
   6   4   2        0.11        2.05      8.12 o 
   7   4   2     2412.31     2341.38     56.95 o 
   8   4   2     9751.46     9801.12    194.14 o 
   9   4   2     1811.99     1742.64     56.30 o 
  10   4   2       58.06       58.88     11.53 o 
  11   4   2      400.72      446.98     23.24 o 
  12   4   2     2011.45     1962.35     49.32 o 
  13   4   2     3175.03     3120.61     69.72 o 
  14   4   2      850.62      901.07     33.51 o 
  15   4   2      111.42      130.72     35.80 o 
  16   4   2      549.82      494.05     34.44 o 
  17   4   2      735.59      734.72     77.39 o 
 -17   5   2      758.30      740.72     56.07 o 
 -16   5   2      546.54      518.33     46.40 o 
 -15   5   2        0.96        2.83     36.67 o 
 -14   5   2     1233.67     1206.88     45.59 o 
 -13   5   2     2660.39     2646.21     72.27 o 
 -12   5   2     2409.77     2395.41     69.13 o 
 -11   5   2     2892.75     2896.94     74.00 o 
 -10   5   2       59.91       94.58     14.55 o 
  -9   5   2     5695.90     5771.68    121.96 o 
  -8   5   2     8240.63     8332.90    147.36 o 
  -7   5   2    12762.22    12961.87    219.68 o 
  -6   5   2       31.22       20.21      7.72 o 
  -5   5   2     3264.80     3208.21     61.92 o 
  -4   5   2     7905.02     7848.46    108.54 o 
  -3   5   2    14861.26    15334.35    328.48 o 
  -2   5   2     3576.74     3492.62     86.77 o 
  -1   5   2      535.04      574.43     25.88 o 
   0   5   2     6104.44     6106.46    102.24 o 
   1   5   2     5719.63     5486.76    109.55 o 
   2   5   2     4351.25     4042.44     83.36 o 
   3   5   2     3368.45     2957.42    293.57 o 
   5   5   2     6452.30     6360.06    189.51 o 
   6   5   2     5152.32     5179.65    109.13 o 
   7   5   2     3879.97     3733.48     83.92 o 
   8   5   2     1077.57      921.28     49.56 o 
   9   5   2      152.77      152.41     16.53 o 
  10   5   2     2395.16     2459.43     55.28 o 
  11   5   2     4524.10     4712.80     93.51 o 
  12   5   2     2055.07     2061.35     57.47 o 
  13   5   2       47.28       44.15     13.64 o 
  14   5   2      654.11      676.02     35.14 o 
  15   5   2     1033.15     1026.47     57.10 o 
  16   5   2     1215.64     1329.91    108.21 o 
  17   5   2      112.19      138.57     47.24 o 
 -17   6   2        0.13       -4.40     23.51 o 
 -16   6   2       43.53       58.98     24.72 o 
 -15   6   2      137.02      148.02     29.43 o 
 -14   6   2      118.68       98.40     18.66 o 
 -13   6   2      216.41      225.92     22.56 o 
 -12   6   2      200.52      166.19     19.86 o 
 -11   6   2     2022.57     2093.83     66.15 o 
 -10   6   2     4100.51     3962.58     93.97 o 
  -9   6   2       65.21       60.11     11.43 o 
  -8   6   2      889.10      880.70     27.79 o 
  -7   6   2     2146.36     2038.07     45.83 o 
  -6   6   2     9171.54     9187.74    159.53 o 
  -5   6   2     4492.28     4368.92     81.52 o 
  -4   6   2     1436.66     1356.75     28.43 o 
  -3   6   2     3736.37     3693.52     86.60 o 
  -2   6   2    11624.42    11708.77    227.79 o 
  -1   6   2     6584.52     6831.72    136.00 o 
   0   6   2     1451.55     1339.14     23.32 o 
   1   6   2      133.93      166.10      9.08 o 
   2   6   2     1432.66     1444.72     36.60 o 
   3   6   2     1646.19     1741.94     43.16 o 
   4   6   2     4353.40     3850.32    538.10 o 
   5   6   2        3.91        0.09      4.39 o 
   6   6   2       14.22       12.94      7.56 o 
   7   6   2      150.79      138.44     17.00 o 
   8   6   2      207.47      201.56     21.20 o 
   9   6   2     4239.89     4187.73    135.02 o 
  10   6   2      786.35      795.22     28.25 o 
  11   6   2      266.31      255.89     19.02 o 
  12   6   2     1538.98     1410.52     41.33 o 
  13   6   2     1575.52     1626.88     45.95 o 
  14   6   2      393.31      422.47     37.90 o 
  15   6   2      291.22      301.02     34.52 o 
  16   6   2       24.57       28.46     26.10 o 
 -17   7   2       47.65       46.44     26.72 o 
 -16   7   2        4.87       -6.13     22.03 o 
 -15   7   2       12.35       -3.30     22.11 o 
 -14   7   2      237.57      190.09     23.44 o 
 -13   7   2        5.55       -9.97     13.38 o 
 -12   7   2      645.22      660.58     33.94 o 
 -11   7   2     1425.79     1367.53     46.62 o 
 -10   7   2        0.12        1.73     11.58 o 
  -9   7   2      401.68      395.27     21.60 o 
  -8   7   2      635.82      724.30     26.56 o 
  -7   7   2      198.55      236.83     16.06 o 
  -6   7   2       96.83       93.53     11.35 o 
  -5   7   2       42.49       54.60      5.80 o 
  -4   7   2     1000.20     1049.24     25.09 o 
  -3   7   2        3.90        5.33      6.13 o 
  -2   7   2     4558.76     4542.01     81.07 o 
   0   7   2      154.40      148.12     10.61 o 
   1   7   2      601.68      570.64     18.97 o 
   2   7   2      226.95      216.96     14.17 o 
   3   7   2       25.66       40.53      8.80 o 
   4   7   2      129.67       89.72     16.18 o 
   5   7   2      501.17      516.46     28.30 o 
   6   7   2      141.85      105.40     19.80 o 
   7   7   2       39.41       19.74      9.13 o 
   8   7   2     4722.80     4766.50    129.26 o 
   9   7   2      366.06      377.05     23.74 o 
  10   7   2      181.41      224.51     27.68 o 
  11   7   2       38.03       53.73     13.09 o 
  12   7   2      204.60      203.44     18.92 o 
  13   7   2       16.59      -13.83     13.74 o 
  14   7   2      146.28      129.92     26.20 o 
  15   7   2        9.48      -10.96     19.92 o 
  16   7   2        7.57      -10.05     21.38 o 
 -16   8   2      756.13      725.97    109.33 o 
 -15   8   2     1147.07     1215.85     49.98 o 
 -14   8   2      178.91      197.57     23.90 o 
 -13   8   2       86.23       77.04     20.44 o 
 -12   8   2     1495.88     1423.79     50.69 o 
 -11   8   2     2132.42     2060.13     66.29 o 
 -10   8   2      908.73      944.99     38.17 o 
  -9   8   2     1575.54     1570.04     43.83 o 
  -8   8   2      320.44      297.77     18.94 o 
  -7   8   2      164.48      164.55     14.80 o 
  -6   8   2      559.03      534.75     21.86 o 
  -5   8   2     2504.65     2606.76     65.29 o 
  -4   8   2     1822.49     1882.58     38.36 o 
  -3   8   2      844.98      908.93     23.70 o 
  -2   8   2      495.37      504.34     16.71 o 
  -1   8   2     3424.79     3389.48     64.67 o 
   0   8   2     2868.97     2599.24     53.29 o 
   1   8   2       17.44        4.32      9.21 o 
   2   8   2     1434.10     1387.25     49.79 o 
   3   8   2     7902.33     7921.02    199.47 o 
   4   8   2     7054.64     6833.28    172.28 o 
   5   8   2     2852.89     2786.35    101.01 o 
   6   8   2      110.73       58.28     39.93 o 
   7   8   2     2962.45     2981.77     87.87 o 
   8   8   2     2065.26     2089.03     73.93 o 
   9   8   2     2324.45     2473.46     66.30 o 
  10   8   2       16.33       16.88     14.19 o 
  11   8   2      131.40      123.09     28.12 o 
  12   8   2        6.53      -17.69     17.99 o 
  13   8   2       65.38       29.48     46.79 o 
  14   8   2       34.62       27.10     22.16 o 
  15   8   2       10.55       26.33     21.57 o 
 -15   9   2      131.68       61.93     26.47 o 
 -14   9   2       72.34       44.11     18.45 o 
 -13   9   2      392.63      378.54     29.95 o 
 -12   9   2     1181.32     1182.53     46.64 o 
 -11   9   2        1.21        0.40     14.03 o 
 -10   9   2     2504.79     2574.14     71.41 o 
  -9   9   2     3147.95     3195.85     70.55 o 
  -8   9   2     1255.13     1270.07     37.41 o 
  -7   9   2     1034.79     1004.58     31.85 o 
  -6   9   2      164.16      158.93     18.44 o 
  -5   9   2      158.24      163.82     12.61 o 
  -4   9   2     6691.20     6758.80    109.48 o 
  -3   9   2    19019.64    18786.01    280.39 o 
  -2   9   2     7148.09     6952.91    123.26 o 
  -1   9   2      955.84      957.45     35.52 o 
   0   9   2        2.66       -6.57      6.21 o 
   1   9   2     7539.22     7590.21    119.75 o 
   2   9   2    12552.16    11760.16    255.02 o 
   3   9   2     4072.06     3885.76     74.08 o 
   4   9   2      946.63      972.59     39.78 o 
   5   9   2     4622.48     4521.16    141.27 o 
   6   9   2     2090.61     2206.58     58.68 o 
   7   9   2      853.36      825.83     33.35 o 
   8   9   2      369.54      308.66     23.34 o 
   9   9   2     1764.68     1781.61     75.73 o 
  10   9   2     2853.79     2831.21     95.11 o 
  11   9   2     2424.14     2476.58     88.70 o 
  12   9   2      124.34       77.89     23.22 o 
  13   9   2       56.02       81.21     24.18 o 
  14   9   2      217.72      190.18     29.73 o 
  15   9   2      689.12      783.68     54.64 o 
 -15  10   2     1281.69     1518.44     58.94 o 
 -14  10   2      356.92      349.58     31.06 o 
 -13  10   2      381.01      335.70     35.12 o 
 -12  10   2       65.84       97.34     20.00 o 
 -11  10   2     2625.73     2776.74     95.37 o 
 -10  10   2     3214.72     3173.32     84.83 o 
  -9  10   2      976.70      909.40     33.26 o 
  -8  10   2       45.64       42.19     12.68 o 
  -7  10   2       17.99       20.48     10.75 o 
  -6  10   2      168.15      164.16     15.27 o 
  -5  10   2     1267.12     1258.06     31.81 o 
  -4  10   2     1908.27     1810.52     39.42 o 
  -3  10   2      320.50      366.13     27.73 o 
  -2  10   2     3866.47     3761.90     73.42 o 
  -1  10   2     1071.77      991.28     32.37 o 
   0  10   2     3916.74     3983.22     69.14 o 
   1  10   2      810.20      802.47     22.72 o 
   2  10   2     2627.24     2734.40     51.46 o 
   3  10   2     9536.94     9452.78    164.51 o 
   4  10   2    10050.95     9880.89    171.98 o 
   5  10   2     1728.79     1681.00     68.43 o 
   6  10   2      126.78      132.77     23.98 o 
   7  10   2     1818.95     1952.18     93.01 o 
   8  10   2      792.87      837.80     45.80 o 
   9  10   2     1206.42     1247.73     56.94 o 
  10  10   2     1503.55     1555.91    137.68 o 
  11  10   2       63.45       25.06     19.60 o 
  12  10   2      673.26      733.16     47.15 o 
  13  10   2      192.53      196.12     30.54 o 
  14  10   2        7.78       -8.51     28.57 o 
 -14  11   2       52.83       26.37     19.49 o 
 -13  11   2       31.64       40.19     18.50 o 
 -12  11   2       75.61       58.03     19.67 o 
 -11  11   2        2.45       27.01     17.11 o 
 -10  11   2      112.32      152.34     21.77 o 
  -9  11   2      292.69      354.05     24.27 o 
  -8  11   2     1034.81     1049.13     36.76 o 
  -7  11   2       24.10       33.49     12.06 o 
  -6  11   2      155.57      127.82     15.15 o 
  -5  11   2      146.37      150.32     13.81 o 
  -4  11   2     1391.75     1425.16     34.60 o 
  -3  11   2     3901.48     3829.19     69.06 o 
  -2  11   2      716.36      699.95     22.45 o 
  -1  11   2       43.37       29.30      8.55 o 
   0  11   2        7.28       -5.22      7.02 o 
   1  11   2       36.94       26.91      8.62 o 
   2  11   2      785.08      802.32     38.12 o 
   3  11   2      513.89      555.94     26.58 o 
   4  11   2        0.39       -0.43     11.29 o 
   5  11   2      193.58      188.13     24.62 o 
   6  11   2      133.06      130.77     22.48 o 
   7  11   2       71.99       89.44     21.78 o 
   8  11   2       91.34       78.43     21.79 o 
   9  11   2       63.31       60.41     21.84 o 
  10  11   2      479.17      588.10     46.13 o 
  11  11   2      747.37      716.46     49.45 o 
  12  11   2       87.08       74.18     24.90 o 
  13  11   2       83.30       75.10     26.18 o 
 -13  12   2        1.68      -13.63     19.34 o 
 -12  12   2       50.94       46.37     31.07 o 
 -11  12   2      141.93      151.65     27.05 o 
 -10  12   2      177.53      194.82     29.69 o 
  -9  12   2       46.06       28.75     16.26 o 
  -8  12   2      137.22      146.52     17.68 o 
  -7  12   2       24.77        0.85     11.59 o 
  -6  12   2       66.50       39.47     12.59 o 
  -5  12   2     1290.87     1286.73     36.00 o 
  -4  12   2     1052.09      980.23     29.11 o 
  -3  12   2      299.05      279.80     16.71 o 
  -2  12   2       22.71       27.01      9.61 o 
  -1  12   2       68.36       69.85     12.51 o 
   0  12   2      568.48      511.52     23.41 o 
   1  12   2     1114.39     1017.59     32.68 o 
   2  12   2      273.66      260.33     20.91 o 
   3  12   2      479.24      507.07     27.92 o 
   4  12   2      131.38      181.10     25.77 o 
   5  12   2       26.10      -19.35     41.39 o 
   6  12   2      541.20      556.19     41.67 o 
   7  12   2      590.99      559.05     40.45 o 
   8  12   2        2.09       -4.84     17.97 o 
   9  12   2       17.91       34.10     21.46 o 
  10  12   2       40.51       17.70     21.75 o 
  11  12   2      189.91      216.12     33.09 o 
  12  12   2      250.36      247.15     35.13 o 
 -12  13   2      334.46      339.74     39.71 o 
 -11  13   2      110.64      129.71     23.09 o 
 -10  13   2      140.53      193.54     33.53 o 
  -9  13   2      926.79      944.72     44.21 o 
  -8  13   2      797.72      700.33     31.39 o 
  -7  13   2      246.82      268.76     19.29 o 
  -6  13   2      438.58      415.69     24.44 o 
  -5  13   2      518.93      498.80     23.58 o 
  -4  13   2     1223.22     1279.60     43.71 o 
  -3  13   2     5070.71     5076.89    102.25 o 
  -2  13   2     2000.17     1978.23     51.30 o 
  -1  13   2       39.05       26.03     12.31 o 
   0  13   2      292.21      299.47     20.60 o 
   1  13   2      618.99      596.54     27.83 o 
   2  13   2     3550.06     3363.85    105.94 o 
   3  13   2     2308.93     2435.13     85.87 o 
   4  13   2      627.56      614.74     41.96 o 
   5  13   2     2491.36     2618.07     92.42 o 
   6  13   2     1328.44     1381.61     63.29 o 
   7  13   2       79.20      126.15     24.79 o 
   8  13   2       40.98       36.66     21.89 o 
   9  13   2      203.67      247.96     32.87 o 
  10  13   2     1212.84     1342.11     66.81 o 
  11  13   2      951.82     1111.61     63.46 o 
 -10  14   2      705.78      648.54     51.32 o 
  -9  14   2      159.28      209.13     39.26 o 
  -8  14   2       10.15       -4.03     14.94 o 
  -7  14   2       16.85       18.63     20.51 o 
  -6  14   2      628.37      646.94     36.59 o 
  -5  14   2     1065.59     1122.33     39.04 o 
  -4  14   2      711.69      668.65     30.46 o 
  -3  14   2        1.51       -1.86     12.02 o 
  -2  14   2     2463.40     2402.93     70.78 o 
  -1  14   2     4592.85     4461.11     93.74 o 
   0  14   2     2187.71     2048.22     63.42 o 
   1  14   2      251.40      240.75     24.73 o 
   2  14   2      390.71      362.91     34.84 o 
   3  14   2     5133.61     5196.26    189.87 o 
   4  14   2     5933.46     5884.62    273.78 o 
   5  14   2     1115.37     1172.22     58.85 o 
   6  14   2       28.80       31.93     20.92 o 
   7  14   2      914.94      923.52     54.21 o 
   8  14   2     1626.39     1742.35    186.49 o 
   9  14   2     1320.92     1448.26     70.59 o 
  10  14   2      231.34      222.29     34.01 o 
  -9  15   2       73.16       65.25     26.31 o 
  -8  15   2      181.64      192.84     31.94 o 
  -7  15   2      273.18      306.93     29.27 o 
  -6  15   2       84.22       99.87     24.92 o 
  -5  15   2      732.25      668.65     36.88 o 
  -4  15   2     1321.72     1285.48     42.64 o 
  -3  15   2     1089.81     1188.49     41.07 o 
  -2  15   2     1551.56     1600.68     56.19 o 
  -1  15   2      519.13      567.00     35.40 o 
   0  15   2      501.37      466.70     32.79 o 
   1  15   2     2785.05     2461.68     74.03 o 
   2  15   2     1936.52     1979.15     78.41 o 
   3  15   2      747.28      746.50     48.66 o 
   4  15   2       61.56       35.23     33.29 o 
   5  15   2     1038.45     1023.76     57.42 o 
   6  15   2      995.69     1067.35     59.81 o 
   7  15   2      488.05      473.27     44.69 o 
   8  15   2       33.87       27.55     22.79 o 
  -6  16   2       17.90       24.69     22.39 o 
  -5  16   2       52.37       45.31     18.94 o 
  -4  16   2       14.25       15.61     18.70 o 
  -3  16   2      134.42      220.18     25.03 o 
  -2  16   2       18.86       15.72     16.41 o 
  -1  16   2      150.58      177.17     24.37 o 
   0  16   2      197.83      179.87     25.16 o 
   1  16   2       12.52       -4.37     39.14 o 
   2  16   2      683.92      777.11     97.63 o 
   3  16   2      568.58      489.96     44.19 o 
   4  16   2      232.01      243.61     34.11 o 
   5  16   2       96.11      100.04     28.27 o 
  -1  17   2      158.02      166.24     24.88 o 
   0  17   2      187.16      188.95     43.38 o 
 -18   1   3      227.65      284.39     82.56 o 
 -17   1   3      530.83      503.10     45.63 o 
 -16   1   3      609.23      536.13     45.46 o 
 -15   1   3       27.60        8.88     20.88 o 
 -14   1   3     2098.12     1922.81     75.72 o 
 -13   1   3     2866.66     2701.98     91.94 o 
 -12   1   3     1875.46     1755.07     49.86 o 
 -11   1   3      187.69      161.79     35.99 o 
 -10   1   3        8.80       11.62      6.62 o 
  -9   1   3      114.85      102.04      8.33 o 
  -8   1   3     5789.25     5643.98     88.10 o 
  -7   1   3      896.20      973.17     18.92 o 
  -6   1   3      123.83      124.91      5.62 o 
  -5   1   3    10763.08    11096.85    182.61 o 
  -4   1   3     3731.93     3931.21     60.59 o 
  -3   1   3     3314.28     3714.88     52.13 o 
  -2   1   3       44.40       51.63      4.24 o 
  -1   1   3    32688.34    33322.98    536.34 o 
   0   1   3     7288.98     7645.07    126.53 o 
   1   1   3     3931.74     4114.89     80.81 o 
   2   1   3     3208.14     3183.47     64.58 o 
   3   1   3       20.70       18.06      8.90 o 
   4   1   3      798.47      824.88     27.77 o 
   5   1   3     4187.41     4308.06     77.75 o 
   6   1   3     9525.91     9649.57    164.38 o 
   7   1   3    12658.09    12718.83    214.72 o 
   8   1   3       18.07       19.37      8.88 o 
   9   1   3     1618.60     1655.66     39.97 o 
  10   1   3     1861.97     1789.85     52.02 o 
  11   1   3      573.09      583.42     24.04 o 
  12   1   3      717.49      681.52     27.36 o 
  13   1   3      243.50      200.91     18.66 o 
  14   1   3     1409.72     1373.07     41.67 o 
  15   1   3     1024.96     1035.68     37.08 o 
  16   1   3       30.48       53.16     18.39 o 
  17   1   3      129.85      108.59     26.99 o 
 -18   2   3       38.91       62.38     26.95 o 
 -17   2   3        8.94       25.16     22.92 o 
 -16   2   3      413.96      327.76     38.17 o 
 -15   2   3     3142.11     2894.49    101.78 o 
 -14   2   3     1210.95     1182.11     87.73 o 
 -13   2   3      164.15      148.65     26.77 o 
 -12   2   3     4466.75     4423.92    101.70 o 
 -11   2   3     8025.34     7889.54    198.68 o 
 -10   2   3     4299.43     4118.37     98.25 o 
  -9   2   3     1726.75     1626.73     45.91 o 
  -8   2   3     4184.11     4079.97     66.85 o 
  -7   2   3    23322.10    22803.66    303.44 o 
  -6   2   3    26489.48    26150.77    380.18 o 
  -5   2   3     5397.56     5287.73    104.31 o 
  -3   2   3     3468.95     3291.63     50.22 o 
  -2   2   3     2034.20     2023.81     32.73 o 
  -1   2   3    24577.53    24852.98    358.57 o 
   0   2   3    12811.13    13251.89    320.79 o 
   1   2   3       19.69       36.11     11.25 o 
   2   2   3       83.48      124.94      5.89 o 
   3   2   3     4291.35     4174.90    101.86 o 
   4   2   3       37.15       53.15      7.60 o 
   5   2   3      845.03      891.23     23.83 o 
   6   2   3      502.18      598.67     21.43 o 
   7   2   3     7674.08     7260.07    127.99 o 
   8   2   3    11803.50    12285.82    209.66 o 
   9   2   3     3791.48     3955.84     77.54 o 
  10   2   3      174.64      180.21     14.88 o 
  11   2   3     2336.15     2393.14     54.79 o 
  12   2   3     4106.72     4136.94     84.68 o 
  13   2   3     7524.40     7242.15    136.08 o 
  14   2   3     1733.00     1760.30     57.86 o 
  15   2   3      308.73      324.67     23.53 o 
  16   2   3      983.12     1087.28     46.18 o 
  17   2   3      580.14      583.90     47.67 o 
 -18   3   3      920.28      931.76     58.69 o 
 -17   3   3      893.09      983.30     58.62 o 
 -16   3   3      318.78      294.02     36.10 o 
 -15   3   3       11.50       24.04     41.84 o 
 -14   3   3     3988.29     3818.93    121.52 o 
 -13   3   3    12461.17    11917.41    243.48 o 
 -12   3   3     6495.31     6318.65    137.69 o 
 -11   3   3      319.74      307.90     24.70 o 
 -10   3   3      113.65      120.57     13.25 o 
  -9   3   3     9121.51     9289.25    145.17 o 
  -8   3   3    12924.49    12956.63    193.48 o 
  -7   3   3       32.82       30.94      5.99 o 
  -5   3   3     8154.30     7547.94    113.81 o 
  -4   3   3      515.17      419.95      9.94 o 
  -3   3   3      591.95      684.17     12.52 o 
  -2   3   3        4.32        1.70      2.39 o 
  -1   3   3     4461.39     4357.54     85.88 o 
   0   3   3     3600.63     3735.04     74.99 o 
   1   3   3    20149.92    20551.58    474.17 o 
   2   3   3      341.28      480.98     22.43 o 
   3   3   3      564.88      474.36     22.30 o 
   4   3   3     1858.83     2003.16     54.76 o 
   5   3   3     9594.91     9284.62    182.14 o 
   6   3   3    15201.55    14412.59    278.44 o 
   7   3   3     7605.22     7284.80    128.65 o 
   8   3   3       74.42       82.18     12.73 o 
   9   3   3      581.23      549.09     22.17 o 
  10   3   3     3734.07     3721.86    116.24 o 
  11   3   3     2881.61     2915.11     63.65 o 
  12   3   3       56.47       87.27     14.38 o 
  13   3   3      607.30      600.32     28.23 o 
  14   3   3     2396.61     2401.83     60.00 o 
  15   3   3     1141.44     1158.46     39.42 o 
  16   3   3       98.78      122.11     21.89 o 
  17   3   3       35.32       39.59     36.44 o 
 -18   4   3      382.83      357.91     41.98 o 
 -17   4   3       16.25       21.44     23.20 o 
 -16   4   3       40.38       75.01     26.23 o 
 -15   4   3      212.72      265.72     33.40 o 
 -14   4   3      180.20      122.53     26.38 o 
 -13   4   3        6.54       17.79     16.28 o 
 -12   4   3      987.19      975.45     37.59 o 
 -11   4   3     2323.91     2239.55     60.47 o 
 -10   4   3     1155.41     1185.23     30.58 o 
  -9   4   3       15.03       -0.51      4.55 o 
  -8   4   3    11121.40    10842.17    149.59 o 
  -7   4   3     8202.03     7847.79    121.41 o 
  -6   4   3      877.33      785.29     19.14 o 
  -5   4   3     5621.13     5790.09    104.01 o 
  -4   4   3      727.65      778.32     14.71 o 
  -3   4   3     3182.76     3118.16     87.34 o 
  -2   4   3      573.69      640.52     15.36 o 
  -1   4   3       16.09        2.71      4.14 o 
   0   4   3      231.49      242.28     12.76 o 
   1   4   3     2159.15     2136.97     46.16 o 
   2   4   3     8437.29     8787.99    169.84 o 
   3   4   3      167.55      200.92     11.18 o 
   4   4   3     2847.09     2952.95     77.62 o 
   5   4   3       35.96       41.46     12.32 o 
   6   4   3      835.88      805.50     27.05 o 
   7   4   3     2557.98     2597.70     62.15 o 
   8   4   3      811.74      808.78     25.95 o 
   9   4   3     1801.65     1772.75     42.93 o 
  10   4   3      463.74      444.64     21.68 o 
  11   4   3     2953.55     2936.57     64.80 o 
  12   4   3     1650.60     1635.69     44.68 o 
  13   4   3     1407.57     1380.38     41.71 o 
  14   4   3      302.70      242.25     20.79 o 
  15   4   3        3.70      -19.93     16.06 o 
  16   4   3        0.91       -3.77     19.89 o 
  17   4   3      243.54      285.32     58.04 o 
 -17   5   3        9.98       -0.09     23.30 o 
 -16   5   3        2.82        8.08     21.78 o 
 -15   5   3       61.91       64.54     24.15 o 
 -14   5   3      144.32      137.88     27.77 o 
 -13   5   3      382.51      338.64     36.41 o 
 -12   5   3      811.03      833.41     35.67 o 
 -11   5   3      459.49      417.52     22.21 o 
 -10   5   3       33.96       32.91     10.04 o 
  -9   5   3      365.86      370.76     22.07 o 
  -8   5   3     3817.45     3757.95     74.28 o 
  -7   5   3     6411.20     6414.59    115.64 o 
  -6   5   3        1.06       -6.01      6.69 o 
  -5   5   3        1.31        9.91      5.60 o 
  -4   5   3      644.49      552.72     14.99 o 
  -3   5   3     6267.92     6507.25    100.86 o 
  -2   5   3    13109.70    13064.85    217.27 o 
  -1   5   3     2525.61     2533.88     48.79 o 
   0   5   3      192.77       98.58     34.16 o 
   1   5   3    10110.89    11149.40    260.49 o 
   2   5   3     3420.56     3166.04    234.05 o 
   3   5   3     4952.28     5175.38    105.24 o 
   4   5   3     2506.89     2484.84     75.59 o 
   5   5   3      417.09      430.58     27.04 o 
   6   5   3      169.82      179.69     14.30 o 
   7   5   3      276.85      249.15     31.47 o 
   8   5   3     6744.79     6371.80    134.28 o 
   9   5   3     1724.18     1726.59     42.57 o 
  10   5   3      168.15      181.97     19.94 o 
  11   5   3      595.97      532.90     24.52 o 
  12   5   3       54.49       61.02     13.57 o 
  13   5   3       48.44       41.71     13.21 o 
  14   5   3       35.48       50.73     23.73 o 
  15   5   3      651.74      770.02     47.96 o 
  16   5   3      119.98      140.55     44.09 o 
 -17   6   3      562.01      635.84     59.84 o 
 -16   6   3     1229.75     1246.47     66.01 o 
 -15   6   3     2364.42     2282.52     89.39 o 
 -14   6   3     1081.51     1015.43    129.13 o 
 -13   6   3       37.34       23.15     14.91 o 
 -12   6   3      517.34      476.56     29.23 o 
 -11   6   3     1323.46     1319.88     39.34 o 
 -10   6   3     2675.51     2721.99     60.91 o 
  -9   6   3     4255.86     4254.16     84.44 o 
  -8   6   3     1239.50     1231.62     34.24 o 
  -7   6   3     1783.88     1691.91     40.85 o 
  -6   6   3     1625.82     1518.86     37.01 o 
  -5   6   3     1024.50      963.69     19.82 o 
  -4   6   3        3.65        2.76      5.59 o 
  -3   6   3     1778.24     1747.24     38.03 o 
  -2   6   3     2449.39     2257.97     48.83 o 
  -1   6   3    12395.57    12331.33    316.66 o 
   0   6   3     2495.20     2512.17     56.09 o 
   1   6   3      890.33      912.15     26.21 o 
   2   6   3    11834.98    11699.05    275.10 o 
   3   6   3    17226.76    16592.53    386.63 o 
   4   6   3     5306.04     5294.96    142.98 o 
   5   6   3     2067.34     1969.86     58.80 o 
   6   6   3     1062.33      983.19     31.72 o 
   7   6   3     3267.66     3224.77     75.38 o 
   8   6   3     2160.98     2221.01     58.23 o 
   9   6   3      396.01      367.87     23.49 o 
  10   6   3       15.18       14.39     11.01 o 
  11   6   3       17.83       35.74     12.23 o 
  12   6   3      390.81      395.11     28.30 o 
  13   6   3      779.22      818.15     37.82 o 
  14   6   3      271.13      268.10     36.07 o 
  15   6   3       62.55       34.88     43.19 o 
  16   6   3      723.10      767.70    123.73 o 
 -17   7   3      688.05      729.76     58.36 o 
 -16   7   3       55.16       20.90     24.47 o 
 -15   7   3      194.08      161.18     29.78 o 
 -14   7   3      778.12      757.68     37.49 o 
 -13   7   3      785.78      824.28     38.22 o 
 -12   7   3     1799.59     1814.22     57.35 o 
 -11   7   3      124.23      100.42     14.50 o 
 -10   7   3     3559.12     3562.35     75.60 o 
  -9   7   3     5602.13     5800.51    110.55 o 
  -8   7   3     4847.00     4996.55     96.55 o 
  -7   7   3     2058.23     2108.20     48.58 o 
  -6   7   3      312.03      343.21     18.30 o 
  -5   7   3     3416.70     3548.20     61.97 o 
  -4   7   3    12555.55    12624.17    190.86 o 
  -3   7   3    12617.39    12671.50    190.94 o 
  -2   7   3     3205.28     3324.46     64.48 o 
  -1   7   3     2159.55     2058.78     38.62 o 
   0   7   3     3345.86     3263.33     73.60 o 
   1   7   3     4848.65     4699.18     84.79 o 
   2   7   3     6029.21     6369.35    129.70 o 
   3   7   3       83.31       62.72      9.21 o 
   4   7   3     6596.45     6468.37    160.91 o 
   7   7   3     1085.14     1025.52     40.95 o 
   8   7   3       11.53       18.05     11.75 o 
   9   7   3     3790.93     3663.14     87.58 o 
  10   7   3     4996.00     5126.09    145.53 o 
  11   7   3     3353.31     3429.65     87.63 o 
  12   7   3      398.69      372.01     27.51 o 
  13   7   3      260.54      268.14     25.15 o 
  14   7   3      804.42      823.41     50.83 o 
  15   7   3     1346.40     1483.28    107.08 o 
 -16   8   3      985.85     1139.48     65.85 o 
 -15   8   3      113.80      139.34     29.73 o 
 -14   8   3      150.50       88.07     18.97 o 
 -13   8   3      249.98      216.24     23.65 o 
 -12   8   3      224.32      238.28     24.24 o 
 -11   8   3     3787.30     3702.02     80.59 o 
 -10   8   3     1918.58     1941.60     50.60 o 
  -9   8   3       19.29       17.59     11.01 o 
  -8   8   3      445.31      456.32     22.90 o 
  -7   8   3     1677.80     1749.87     43.46 o 
  -6   8   3     2183.33     2283.66     51.83 o 
  -5   8   3     3073.59     3043.84     55.68 o 
  -4   8   3      757.73      785.32     28.01 o 
  -3   8   3     3806.29     3801.24     65.56 o 
  -2   8   3    12487.85    12540.16    173.89 o 
  -1   8   3     2377.16     2418.75     72.21 o 
   0   8   3      203.75      184.92     13.31 o 
   1   8   3      433.32      434.56     23.83 o 
   2   8   3     1627.36     1747.42     38.72 o 
   3   8   3     4552.30     4507.57     97.17 o 
   4   8   3     5816.07     5839.90    243.86 o 
   7   8   3      626.57      661.61     27.92 o 
   8   8   3     2848.18     2792.69     70.83 o 
   9   8   3     1617.91     1623.51     64.10 o 
  10   8   3      734.98      738.47     43.60 o 
  11   8   3     1344.10     1377.96     60.99 o 
  12   8   3     2743.20     2675.75     76.03 o 
  13   8   3      308.77      333.37     28.01 o 
  14   8   3       47.33       22.81     21.89 o 
  15   8   3       11.76      -16.23     20.04 o 
 -15   9   3       49.95       40.78     26.99 o 
 -14   9   3        1.84        0.76     15.71 o 
 -13   9   3       34.72       30.31     20.00 o 
 -12   9   3      312.45      332.72     36.11 o 
 -11   9   3      165.12      186.71     19.22 o 
 -10   9   3       59.76       68.87     18.70 o 
  -9   9   3      499.61      554.21     26.90 o 
  -8   9   3       72.52       52.03     19.69 o 
  -7   9   3        8.14        6.63     10.18 o 
  -6   9   3        0.03      -10.76      7.17 o 
  -5   9   3       31.44       15.88      8.23 o 
  -4   9   3      301.80      323.48     16.11 o 
  -3   9   3      118.27      134.80     11.48 o 
  -2   9   3      728.45      682.21     22.31 o 
  -1   9   3       61.75       32.05     11.03 o 
   0   9   3      222.36      225.13     15.91 o 
   1   9   3       31.79       44.14      8.38 o 
   2   9   3      736.54      698.86     27.67 o 
   3   9   3      234.31      274.44     25.29 o 
   4   9   3       94.88       89.80     18.91 o 
   5   9   3      605.92      330.12     62.54 o 
   6   9   3      942.13      935.92     33.49 o 
   7   9   3      109.81      101.79     20.04 o 
   8   9   3      122.88      105.42     20.82 o 
   9   9   3       58.16       56.42     19.08 o 
  10   9   3      671.43      659.75     54.22 o 
  11   9   3      515.77      474.27     92.46 o 
  12   9   3       13.47        6.89     15.73 o 
  13   9   3      289.25      306.98     35.53 o 
  14   9   3       17.95      -15.60     19.12 o 
 -15  10   3      131.39      143.65     32.58 o 
 -14  10   3       81.91      114.13     21.86 o 
 -13  10   3       90.62       89.91     27.13 o 
 -12  10   3        9.58      -11.96     14.79 o 
 -11  10   3      612.67      606.48     31.32 o 
 -10  10   3      578.02      627.46     29.11 o 
  -9  10   3      312.64      286.52     27.99 o 
  -8  10   3      518.95      474.34     24.97 o 
  -7  10   3        0.26        2.03     10.10 o 
  -6  10   3      242.58      253.08     21.39 o 
  -5  10   3      401.71      414.35     22.27 o 
  -4  10   3        0.23       -8.45      7.77 o 
  -3  10   3      683.55      690.95     22.12 o 
  -2  10   3     1691.31     1669.24     39.81 o 
  -1  10   3      861.72      853.34     25.97 o 
   0  10   3      105.90       96.87     10.33 o 
   1  10   3      514.89      505.84     20.24 o 
   2  10   3     3894.06     3913.27     76.05 o 
   3  10   3     3124.46     3136.49     64.06 o 
   4  10   3      403.64      422.94     32.90 o 
   5  10   3        2.43       -5.81     14.94 o 
   6  10   3      330.62      316.97     30.20 o 
   7  10   3      143.11      142.00     53.99 o 
   8  10   3      224.31      164.16     29.92 o 
   9  10   3      251.67      219.01     28.76 o 
  10  10   3      288.92      276.83     56.69 o 
  11  10   3       21.76        5.77     20.19 o 
  12  10   3        9.71      -23.71     18.91 o 
  13  10   3       69.75       66.52     25.30 o 
  14  10   3      103.05       41.75     57.59 o 
 -14  11   3      324.58      294.55     32.17 o 
 -13  11   3      188.21      190.35     24.63 o 
 -12  11   3      635.24      663.86     39.03 o 
 -11  11   3       71.42       59.28     18.18 o 
 -10  11   3     1293.35     1315.33     42.67 o 
  -9  11   3     2700.45     2681.16     64.85 o 
  -8  11   3     2904.56     2906.21     67.67 o 
  -7  11   3     1862.84     1882.59     49.38 o 
  -6  11   3      648.95      608.34     23.40 o 
  -5  11   3      903.17      926.64     27.95 o 
  -4  11   3     8786.23     8822.10    141.68 o 
  -3  11   3     7035.36     7239.19    118.50 o 
  -2  11   3      835.47      867.33     25.60 o 
  -1  11   3      862.73      817.32     24.91 o 
   0  11   3      716.72      707.42     22.20 o 
   1  11   3      695.88      736.20     25.02 o 
   2  11   3     1779.63     1784.77     50.46 o 
   3  11   3        9.50        9.41     11.52 o 
   4  11   3     2811.11     2741.04     89.40 o 
   5  11   3     1916.55     1961.86     72.38 o 
   6  11   3      138.28      151.89     24.50 o 
   7  11   3       71.41       46.08     25.42 o 
   8  11   3      190.53      236.69     58.04 o 
   9  11   3      422.03      436.11     53.99 o 
  10  11   3     1570.28     1632.50     73.11 o 
  11  11   3     1744.97     1817.79     94.03 o 
  12  11   3      133.77       82.61     26.35 o 
  13  11   3       91.20      108.15     29.34 o 
 -13  12   3        0.24       14.09     17.11 o 
 -12  12   3      272.67      270.96     27.97 o 
 -11  12   3     1688.74     1692.84     60.44 o 
 -10  12   3     1687.29     1777.81     51.96 o 
  -9  12   3      378.88      385.05     25.74 o 
  -8  12   3      224.44      226.92     20.25 o 
  -7  12   3      639.92      606.84     29.19 o 
  -6  12   3      924.71      959.46     30.53 o 
  -5  12   3     3529.07     3587.56     68.31 o 
  -4  12   3      286.01      281.14     17.56 o 
  -3  12   3     1814.91     1863.77     45.92 o 
  -2  12   3     6535.48     6579.48    109.99 o 
  -1  12   3     4867.17     4930.53     86.01 o 
   0  12   3        7.52       11.78      8.46 o 
   1  12   3       41.69       21.21     16.29 o 
   2  12   3     2016.45     2095.96    140.82 o 
   3  12   3     5367.64     5378.42    151.75 o 
   4  12   3     1899.70     1845.16     70.46 o 
   5  12   3      165.02      146.15     24.62 o 
   6  12   3      329.47      308.32     32.38 o 
   7  12   3      428.43      397.62     36.42 o 
   8  12   3      364.29      395.39     37.82 o 
   9  12   3      551.33      623.40     78.06 o 
  10  12   3      368.12      380.79     40.20 o 
  11  12   3      219.34      213.27     33.05 o 
  12  12   3      713.35      661.54     52.02 o 
 -12  13   3        2.22        8.17     17.72 o 
 -11  13   3      112.73       89.35     22.22 o 
 -10  13   3      510.93      455.44     43.38 o 
  -9  13   3      621.09      642.55     32.80 o 
  -8  13   3      969.84      987.34     37.48 o 
  -7  13   3      117.69      107.72     16.40 o 
  -6  13   3      191.77      158.36     17.78 o 
  -5  13   3      476.80      455.18     22.80 o 
  -4  13   3     1955.78     1888.99     44.28 o 
  -3  13   3     1252.52     1183.83     48.84 o 
  -2  13   3     1017.40     1058.49     42.41 o 
  -1  13   3       11.41      -10.45     10.32 o 
   0  13   3     1239.10     1230.41     46.34 o 
   1  13   3      686.87      651.18     40.24 o 
   2  13   3      666.59      660.64     42.45 o 
   3  13   3      138.14      149.18     24.64 o 
   4  13   3      807.27      743.60     44.54 o 
   5  13   3      459.72      410.15     37.65 o 
   6  13   3      419.27      473.73     57.36 o 
   7  13   3        8.26       16.67     19.24 o 
   8  13   3       66.13       53.80     36.44 o 
   9  13   3      180.92      200.13     31.74 o 
  10  13   3      544.09      579.23     98.98 o 
 -10  14   3      208.98      185.27     25.43 o 
  -9  14   3        8.74       -9.80     13.82 o 
  -8  14   3      132.26      123.31     19.00 o 
  -7  14   3       13.28       -7.29     14.42 o 
  -6  14   3        9.56      -15.42     13.56 o 
  -5  14   3      503.91      517.48     28.74 o 
  -4  14   3      759.08      701.91     31.02 o 
  -3  14   3        8.84       23.74     16.49 o 
  -2  14   3        0.58       -2.71     13.93 o 
  -1  14   3      248.95      257.53     25.32 o 
   0  14   3        9.38      -20.02     13.35 o 
   1  14   3       78.48       96.91     23.48 o 
   2  14   3      185.90      226.00     29.88 o 
   3  14   3      208.44      172.33     28.63 o 
   4  14   3       15.21       28.10     27.89 o 
   5  14   3      207.92      175.37     29.10 o 
   6  14   3      302.25      318.04     35.78 o 
   7  14   3        1.09      -12.54     25.87 o 
   8  14   3        0.23       -4.98     19.24 o 
   9  14   3       78.86       22.86     23.63 o 
  -8  15   3      235.92      220.86     31.30 o 
  -7  15   3       43.04       26.07     18.36 o 
  -6  15   3       19.88        4.72     16.40 o 
  -5  15   3       96.52      111.21     17.81 o 
  -4  15   3      860.19      897.15     42.58 o 
  -3  15   3      696.29      663.81     37.65 o 
  -2  15   3       43.16       44.91     22.25 o 
  -1  15   3      446.65      478.73     38.39 o 
   0  15   3      481.08      434.86     32.54 o 
   1  15   3     1334.29     1275.99     61.40 o 
   2  15   3      525.70      525.91     43.14 o 
   3  15   3      166.82      187.30     29.22 o 
   4  15   3      373.44      395.65     39.58 o 
   5  15   3     2014.11     2090.60     84.30 o 
   6  15   3      299.50      316.32     37.37 o 
   7  15   3       64.89      -11.35     19.66 o 
  -6  16   3     1859.62     1734.34     77.85 o 
  -5  16   3     1150.08     1134.44     49.43 o 
  -4  16   3       37.39      -16.86     17.23 o 
  -3  16   3      429.06      420.16     52.05 o 
  -2  16   3     1820.32     1752.09     82.27 o 
  -1  16   3     1385.23     1328.43     53.50 o 
   0  16   3      526.05      457.05     45.89 o 
   1  16   3       14.58        8.87     56.69 o 
   2  16   3      668.75      639.11     48.67 o 
   3  16   3     1178.06     1148.04     61.21 o 
   4  16   3     1425.22     1321.99     66.60 o 
   5  16   3        7.85       36.46     23.51 o 
 -18   0   4        7.19      -27.45     30.14 o 
 -17   0   4      276.64      183.12     46.34 o 
 -16   0   4     1689.01     1662.90    104.83 o 
 -15   0   4     1702.76     1742.09    103.93 o 
 -14   0   4      109.61      120.13     35.09 o 
 -13   0   4     3805.35     3580.00    159.27 o 
 -12   0   4     6900.68     6924.70    264.55 o 
 -10   0   4     1181.40     1078.03     35.86 o 
  -9   0   4      364.11      448.60     15.52 o 
  -8   0   4     2082.86     2101.82     40.70 o 
  -7   0   4     5343.42     4709.16     81.70 o 
  -6   0   4     6912.44     6447.70    126.92 o 
  -5   0   4     7207.66     7603.57    147.28 o 
  -4   0   4     1086.22     1299.84     35.81 o 
  -3   0   4      270.84      344.98     18.51 o 
  -2   0   4     3515.83     3860.48     96.23 o 
  -1   0   4    19903.01    19805.06    455.25 o 
   0   0   4    11372.08    11850.50    275.83 o 
   1   0   4     2273.61     2326.67     61.17 o 
   2   0   4    18782.71    19430.07    448.41 o 
   3   0   4    17456.30    17530.63    572.75 o 
   4   0   4     3455.23     3438.23     89.78 o 
   5   0   4        0.73        8.29      9.72 o 
   6   0   4    20315.99    21122.94    493.27 o 
   7   0   4    42496.17    43135.75   1132.44 o 
   8   0   4    25812.31    25231.49    589.51 o 
   9   0   4     1090.21     1042.16     43.09 o 
  10   0   4     5024.99     4752.01    130.43 o 
  11   0   4     3514.86     3448.47    102.28 o 
  12   0   4     1857.07     1929.94     69.35 o 
  13   0   4     3920.37     3880.01    204.26 o 
  14   0   4      530.08      527.00     48.82 o 
  15   0   4      224.61      177.11     27.35 o 
  16   0   4      101.01       91.62     24.15 o 
  17   0   4       48.01       69.74     36.44 o 
 -18   1   4     1162.44     1234.20     79.41 o 
 -17   1   4      954.88      761.21     52.85 o 
 -16   1   4       93.12      109.53     45.44 o 
 -15   1   4      499.90      507.45     44.49 o 
 -14   1   4     2832.74     2857.68    211.91 o 
 -13   1   4     4402.46     4200.42    195.94 o 
 -12   1   4      121.55       76.75     36.22 o 
 -11   1   4       84.16      104.46     15.08 o 
 -10   1   4        3.05        0.30      4.09 o 
  -9   1   4      559.20      520.85     14.38 o 
  -8   1   4      362.92      337.30     20.09 o 
  -7   1   4      411.11      392.45     20.36 o 
  -6   1   4     3278.05     3002.47     49.79 o 
  -5   1   4     3667.40     3520.37     51.66 o 
  -4   1   4       19.89       53.82      8.08 o 
  -3   1   4     3433.82     3300.83     47.80 o 
  -2   1   4     3655.41     4026.37     62.70 o 
  -1   1   4     8885.84     9246.13    196.68 o 
   0   1   4    10307.39    10810.18    206.06 o 
   1   1   4    40098.88    41016.97    763.43 o 
   2   1   4    32346.16    33645.78    544.17 o 
   3   1   4       10.72       25.24     20.02 o 
   4   1   4     2803.07     2856.32     61.94 o 
   5   1   4    18581.39    19111.00    315.05 o 
   6   1   4    14442.87    14741.81    246.60 o 
   7   1   4      388.31      330.10     16.97 o 
   8   1   4     1273.44     1125.50     42.07 o 
   9   1   4     5921.64     5912.92    109.48 o 
  10   1   4      866.50      876.86     28.61 o 
  11   1   4       93.68       96.40     13.24 o 
  12   1   4      421.15      396.63     22.37 o 
  13   1   4     1603.30     1498.02     43.45 o 
  14   1   4     1567.97     1538.82     48.32 o 
  15   1   4      351.44      327.84     23.77 o 
  16   1   4       38.19       37.68     14.83 o 
  17   1   4      139.69      132.73     39.59 o 
 -18   2   4        0.34       18.79     26.81 o 
 -17   2   4       87.38       68.66     25.89 o 
 -16   2   4        0.46       14.94     21.78 o 
 -15   2   4      179.20      153.84     28.93 o 
 -14   2   4       28.25        0.13     19.55 o 
 -13   2   4      828.51      688.89     43.99 o 
 -12   2   4     1586.53     1436.64     48.17 o 
 -11   2   4      149.85      102.69     13.22 o 
 -10   2   4      113.60      122.96     19.90 o 
  -9   2   4       72.04       65.92      8.46 o 
  -8   2   4      908.94      944.42     23.14 o 
  -7   2   4     1976.03     2135.04     43.40 o 
  -6   2   4      701.29      716.05     28.25 o 
  -5   2   4     3738.24     3746.27     60.79 o 
  -4   2   4    10399.11    10479.23    221.10 o 
  -3   2   4     1122.57     1209.91     23.75 o 
  -2   2   4        0.59        2.81      2.47 o 
  -1   2   4     1929.00     2111.08     45.58 o 
   0   2   4     6045.82     6757.52    131.36 o 
   1   2   4     1160.24     1193.00     39.51 o 
   2   2   4      236.46      237.56     10.41 o 
   3   2   4      227.97      358.92     14.07 o 
   4   2   4      288.46      349.88     17.51 o 
   5   2   4        7.90       35.90      8.90 o 
   6   2   4     6258.68     6676.00    165.79 o 
   7   2   4     1781.62     1939.29     83.19 o 
   8   2   4       19.91        2.02      8.55 o 
   9   2   4       96.93      104.66     12.56 o 
  10   2   4       43.93       30.10     10.63 o 
  11   2   4     2254.30     2341.88     54.83 o 
  12   2   4      761.96      785.46     33.90 o 
  13   2   4       22.97       33.36     13.22 o 
  14   2   4        0.26      -17.93     11.95 o 
  15   2   4       25.86       17.15     14.02 o 
  16   2   4       10.39       -4.08     16.00 o 
 -18   3   4       16.82       -2.02     25.25 o 
 -17   3   4        2.57        6.02     22.10 o 
 -16   3   4      271.96      275.30     34.93 o 
 -15   3   4       85.73       79.15     23.89 o 
 -14   3   4     1000.84     1030.04     56.46 o 
 -13   3   4      335.39      338.40     40.27 o 
 -12   3   4       27.05        5.61     10.92 o 
 -11   3   4      280.35      285.87     20.39 o 
 -10   3   4      651.05      656.59     25.07 o 
  -9   3   4     1647.72     1565.65     38.27 o 
  -8   3   4     3387.38     3300.68     65.66 o 
  -7   3   4     1659.22     1780.22     40.00 o 
  -6   3   4     6343.72     6422.01    194.67 o 
  -5   3   4     5283.34     5396.41     81.45 o 
  -4   3   4       23.17       36.45      5.20 o 
  -3   3   4     2571.70     2587.72     97.81 o 
  -2   3   4     1474.19     1527.48     33.92 o 
  -1   3   4       52.86       40.67     17.99 o 
   0   3   4     2845.28     2846.19     70.55 o 
   1   3   4      241.28      212.91     19.35 o 
   2   3   4       52.73       57.43     10.65 o 
   3   3   4      964.69     1033.15     35.66 o 
   4   3   4     1549.56     1573.01     96.59 o 
   5   3   4       92.65       79.55     11.22 o 
   6   3   4      608.18      512.60     22.99 o 
   7   3   4      141.03      122.87     11.73 o 
   8   3   4     1267.75     1247.82     33.48 o 
   9   3   4     2138.34     2087.86     48.43 o 
  10   3   4       47.31       48.03     11.13 o 
  11   3   4      599.79      587.45     25.24 o 
  12   3   4      680.61      706.72     28.38 o 
  13   3   4       86.38       89.73     15.72 o 
  14   3   4      446.34      392.00     24.98 o 
  15   3   4      768.30      890.56     41.40 o 
  16   3   4       14.63       -6.53     21.31 o 
 -18   4   4      326.86      311.08     45.67 o 
 -17   4   4      763.34      728.16     56.10 o 
 -16   4   4     1124.47     1140.26     61.38 o 
 -15   4   4     2498.38     2458.58     92.74 o 
 -14   4   4      692.10      716.96    105.96 o 
 -13   4   4     2280.17     2253.32     84.43 o 
 -12   4   4     3912.83     3894.59     81.08 o 
 -11   4   4     2250.77     2280.81     53.44 o 
 -10   4   4     2515.72     2378.89     62.03 o 
  -9   4   4       17.44        7.05      7.38 o 
  -8   4   4      193.75      194.88     10.10 o 
  -7   4   4     8581.20     8413.06    144.70 o 
  -6   4   4    12302.38    12179.53    165.93 o 
  -5   4   4      125.71      170.01      7.53 o 
  -4   4   4      438.10      457.16     12.17 o 
  -3   4   4     1030.24      946.47     21.20 o 
  -2   4   4     3668.58     3448.23     60.82 o 
  -1   4   4    14467.08    15780.29    353.40 o 
   0   4   4     4485.28     4837.44     96.80 o 
   1   4   4    13279.52    14005.69    329.73 o 
   2   4   4     5630.92     5647.62    141.73 o 
   3   4   4     1124.15      971.69     54.44 o 
   4   4   4     1817.65     2082.21     47.90 o 
   5   4   4      162.79      200.75     15.31 o 
   6   4   4     1797.04     1804.63     70.31 o 
   7   4   4     9106.59     8873.26    235.54 o 
   8   4   4     5167.56     5093.34     96.18 o 
   9   4   4       37.93       34.92     13.38 o 
  10   4   4      253.45      240.53     24.48 o 
  11   4   4     1491.10     1552.92     42.40 o 
  12   4   4     2110.06     2052.53     52.28 o 
  13   4   4     1153.69     1118.63     48.43 o 
  14   4   4      168.85      142.22     21.06 o 
  15   4   4      501.84      590.48     36.59 o 
  16   4   4      938.91     1068.16     91.78 o 
 -17   5   4      843.18      923.93     85.26 o 
 -16   5   4        6.74      -21.23     19.55 o 
 -15   5   4      904.22      913.43     54.36 o 
 -14   5   4     3868.89     4025.85    129.48 o 
 -13   5   4     3204.04     3071.19    105.14 o 
 -12   5   4      263.60      258.31     19.38 o 
 -11   5   4       38.53        6.59     10.31 o 
 -10   5   4     1727.58     1709.99     50.67 o 
  -9   5   4     3301.37     3361.55     80.72 o 
  -8   5   4      840.08      757.79     45.91 o 
  -7   5   4       16.71        2.96      5.68 o 
  -6   5   4       28.57        8.90      7.82 o 
  -5   5   4     6786.23     6534.94     92.58 o 
  -4   5   4     8926.99     8801.71    121.54 o 
  -3   5   4      381.50      312.81      9.54 o 
  -2   5   4      529.21      539.71     13.62 o 
  -1   5   4     2510.83     2382.09     52.62 o 
   0   5   4    12184.46    11941.06    229.45 o 
   1   5   4    18790.03    18272.25    346.44 o 
   2   5   4     1163.67     1020.99     44.09 o 
   3   5   4       77.02       94.78     14.31 o 
   4   5   4     2874.14     2968.73     65.19 o 
   5   5   4    17736.00    19153.42    447.65 o 
   6   5   4     7598.60     7808.91    354.54 o 
   7   5   4      142.03      182.67     15.30 o 
   8   5   4      518.39      524.65     29.39 o 
   9   5   4     4996.13     4923.78     95.72 o 
  10   5   4     3385.70     3339.05     70.84 o 
  11   5   4      317.84      349.29     40.65 o 
  12   5   4        0.06      -17.71     11.81 o 
  13   5   4     1152.94     1137.02     44.19 o 
  14   5   4     1156.25     1152.69     46.39 o 
  15   5   4      635.38      724.44     38.94 o 
  16   5   4       67.78       35.29     23.99 o 
 -17   6   4      437.79      507.95     56.69 o 
 -16   6   4      660.07      727.45     55.82 o 
 -15   6   4       51.48       82.04     46.79 o 
 -14   6   4      307.35      324.69     36.72 o 
 -13   6   4      489.38      482.30     27.26 o 
 -12   6   4     1150.32     1191.52     38.15 o 
 -11   6   4     3117.04     3115.86     69.16 o 
 -10   6   4      626.12      625.26     35.72 o 
  -9   6   4     2882.45     2845.16     62.17 o 
  -8   6   4     2241.07     2105.22     48.95 o 
  -7   6   4     1155.15     1201.83     33.37 o 
  -6   6   4      763.72      739.03     20.28 o 
  -5   6   4     1715.76     1786.77     35.58 o 
  -4   6   4     1920.79     2016.64     38.57 o 
  -3   6   4     1758.07     1689.13     37.87 o 
  -2   6   4     1868.41     1709.18     33.40 o 
  -1   6   4      532.51      515.60     19.57 o 
   0   6   4       90.10       85.84      8.82 o 
   1   6   4     1694.87     1674.87     47.33 o 
   2   6   4      576.81      524.82     18.15 o 
   3   6   4    13362.49    12999.65    251.27 o 
   4   6   4     2886.48     2897.04     64.92 o 
   5   6   4     1764.52     1794.89     53.84 o 
   6   6   4     4751.13     4714.58    122.63 o 
   7   6   4     1704.70     1864.16    126.65 o 
   8   6   4     4717.75     4708.48    104.81 o 
   9   6   4      818.63      770.91     63.44 o 
  10   6   4      515.28      494.47     45.81 o 
  11   6   4     1267.16     1143.04     42.82 o 
  12   6   4     2392.98     2393.17     69.43 o 
  13   6   4      137.94      158.35     21.31 o 
  14   6   4        2.09        4.88     15.75 o 
  15   6   4        3.67       25.24     39.14 o 
 -16   7   4       39.94       23.06     26.06 o 
 -15   7   4        0.35       -0.75     21.92 o 
 -14   7   4       20.68       20.93     21.50 o 
 -13   7   4        1.71       -9.33     11.63 o 
 -12   7   4      116.10       99.89     15.83 o 
 -11   7   4      376.47      379.83     23.37 o 
 -10   7   4     1109.40     1088.55     35.10 o 
  -9   7   4       13.69       21.53     11.36 o 
  -8   7   4     5817.61     5499.31    105.13 o 
  -7   7   4     1941.26     1789.34     43.63 o 
  -6   7   4       19.98       12.97      7.41 o 
  -5   7   4      441.64      502.53     17.63 o 
  -4   7   4      889.90      948.75     24.13 o 
  -3   7   4       90.71       95.84      9.13 o 
  -2   7   4       84.02       72.30      9.57 o 
  -1   7   4      211.99      202.72      8.78 o 
   0   7   4       10.94       -2.43      5.87 o 
   1   7   4     2228.22     2296.26     65.61 o 
   2   7   4     3969.32     3842.38     98.58 o 
   3   7   4     3287.56     3205.62     84.36 o 
   4   7   4      220.77      177.26     19.09 o 
   5   7   4     2214.66     2046.91    263.20 o 
   6   7   4      226.34      213.26     18.39 o 
   7   7   4      302.94      261.89     25.92 o 
   8   7   4      647.37      682.78     46.34 o 
   9   7   4       10.99       28.87     22.72 o 
  10   7   4       12.24       13.82     22.05 o 
  11   7   4      145.45      129.61     25.46 o 
  12   7   4     1350.10     1317.83     49.40 o 
  13   7   4      206.39      153.76     22.02 o 
  14   7   4       95.74       94.73     20.41 o 
  15   7   4      276.01      307.18    101.68 o 
 -16   8   4      797.28      822.99     64.79 o 
 -15   8   4      381.61      398.23     41.83 o 
 -14   8   4      232.76      251.58     34.70 o 
 -13   8   4      594.09      576.77     30.05 o 
 -12   8   4      169.98      178.34     18.85 o 
 -11   8   4      354.25      376.29     24.07 o 
 -10   8   4      539.91      563.00     27.29 o 
  -9   8   4      364.49      313.25     20.57 o 
  -8   8   4       16.33       47.30     11.51 o 
  -7   8   4     1102.97     1035.61     32.45 o 
  -6   8   4     1319.76     1160.54     28.89 o 
  -5   8   4      103.29       87.54      9.87 o 
  -4   8   4      297.90      248.52     13.85 o 
  -3   8   4     9126.30     9087.12    141.76 o 
  -2   8   4     9601.08     9740.87    146.03 o 
  -1   8   4     2474.83     2476.14     52.82 o 
   0   8   4        0.34        9.77      7.00 o 
   1   8   4     3677.31     3396.37     89.55 o 
   2   8   4     7107.40     7162.38    175.94 o 
   3   8   4     4540.25     4474.05    115.09 o 
   4   8   4       35.44       48.14     22.05 o 
   5   8   4      501.34      336.54     37.79 o 
   6   8   4       77.10       50.07     15.87 o 
   7   8   4      527.25      613.28     36.72 o 
   8   8   4      352.36      378.94     33.56 o 
   9   8   4      427.39      408.82     35.24 o 
  10   8   4       68.15       81.91     21.71 o 
  11   8   4       99.62       50.28     17.73 o 
  12   8   4      585.85      644.39     37.17 o 
  13   8   4      378.49      369.02     30.52 o 
  14   8   4        2.04        1.90     22.26 o 
 -15   9   4      720.99      708.65     73.79 o 
 -14   9   4      269.60      340.54     38.89 o 
 -13   9   4      540.72      577.91     35.63 o 
 -12   9   4      988.04      954.86     73.51 o 
 -11   9   4       47.06       26.27     13.23 o 
 -10   9   4     3424.36     3540.35     78.02 o 
  -9   9   4     4533.96     4488.33     92.21 o 
  -8   9   4     2717.53     2695.28     61.89 o 
  -7   9   4     1150.57     1177.07     40.26 o 
  -6   9   4      346.56      337.32     17.15 o 
  -5   9   4     3087.33     3007.25     56.71 o 
  -4   9   4     5759.48     5721.77     95.34 o 
  -3   9   4     7231.43     7011.79    120.87 o 
  -2   9   4      210.08      217.81     13.11 o 
  -1   9   4     3745.03     3732.01     72.29 o 
   0   9   4     1708.78     1783.65     58.71 o 
   1   9   4     1659.26     1609.63     37.70 o 
   2   9   4      785.68      741.08     23.15 o 
   3   9   4      782.94      722.12     52.64 o 
   5   9   4     3382.97     3318.49    101.32 o 
   6   9   4     1009.17     1059.89     48.01 o 
   7   9   4        0.84        5.12     14.35 o 
   8   9   4      580.03      587.65     37.99 o 
   9   9   4     1621.19     1681.28    116.98 o 
  10   9   4     5275.76     5337.65    156.03 o 
  11   9   4     2327.86     2503.90    103.26 o 
  12   9   4       58.21       55.07     18.64 o 
  13   9   4      462.25      484.71     34.71 o 
  14   9   4      358.00      319.33     37.33 o 
 -14  10   4       15.68        2.66     23.20 o 
 -13  10   4        0.66      -22.11     14.74 o 
 -12  10   4      892.49      883.30     36.11 o 
 -11  10   4     2299.19     2348.68     60.94 o 
 -10  10   4     1633.69     1639.11     63.64 o 
  -9  10   4        0.01        0.59     12.27 o 
  -8  10   4      453.77      461.90     25.24 o 
  -7  10   4      942.52      965.75     32.95 o 
  -6  10   4     1883.62     1952.33     43.05 o 
  -5  10   4      621.37      607.46     21.99 o 
  -4  10   4        0.97        3.80      8.19 o 
  -3  10   4     6348.05     6209.11    102.84 o 
  -2  10   4     7979.11     7814.45    148.59 o 
  -1  10   4      413.51      412.94     19.16 o 
   0  10   4        1.28       -7.40      7.84 o 
   1  10   4       43.31       29.27      9.81 o 
   2  10   4     2260.40     2335.93     69.79 o 
   3  10   4     8379.71     8405.36    174.45 o 
   4  10   4     3220.17     3213.82    130.25 o 
   5  10   4        4.36       18.05     17.10 o 
   6  10   4     1246.91     1229.13     58.26 o 
   7  10   4      919.46     1058.98     50.58 o 
   8  10   4      367.47      385.84     35.31 o 
   9  10   4      641.14      616.06    109.33 o 
  10  10   4        0.38        0.99     19.34 o 
  11  10   4      983.89     1023.11     88.63 o 
  12  10   4     1309.50     1417.68     68.24 o 
  13  10   4       22.17      -28.28     20.50 o 
 -14  11   4       44.15       65.13     21.44 o 
 -13  11   4       26.47       28.45     17.51 o 
 -12  11   4        7.28      -16.47     19.35 o 
 -11  11   4      368.90      322.39     24.61 o 
 -10  11   4      977.32      926.43     36.60 o 
  -9  11   4     1017.12     1015.40     40.91 o 
  -8  11   4      302.26      343.92     23.63 o 
  -7  11   4       33.73       48.16     13.02 o 
  -6  11   4      135.91       94.22     12.90 o 
  -5  11   4      449.02      418.49     24.53 o 
  -4  11   4     1578.41     1580.34     37.52 o 
  -3  11   4     1894.65     1845.07     40.96 o 
  -2  11   4       17.56       17.26      9.09 o 
  -1  11   4       15.93        7.64      8.48 o 
   0  11   4      193.20      236.75     19.12 o 
   1  11   4      785.97      767.09     31.61 o 
   2  11   4      222.01      228.20     19.60 o 
   3  11   4       71.25       78.05     14.94 o 
   4  11   4       35.01       47.32     26.21 o 
   5  11   4       81.16      107.28     21.78 o 
   6  11   4      311.72      319.53     57.36 o 
   7  11   4       12.11       -8.50     15.05 o 
   8  11   4      115.46       65.23     20.84 o 
   9  11   4      178.48      132.18     26.56 o 
  10  11   4      436.64      496.37     57.81 o 
  11  11   4      187.00      215.56     32.77 o 
  12  11   4       45.00       58.15     26.10 o 
 -13  12   4       17.40       10.94     18.25 o 
 -12  12   4       17.27       -8.01     14.33 o 
 -11  12   4      150.10      155.79     20.15 o 
 -10  12   4      350.73      371.24     27.08 o 
  -9  12   4       30.59       32.01     14.41 o 
  -8  12   4       98.90      100.48     16.49 o 
  -7  12   4        7.24        2.25     11.70 o 
  -6  12   4      264.28      283.78     18.54 o 
  -5  12   4      368.80      342.14     19.59 o 
  -4  12   4       29.03       24.43     10.74 o 
  -3  12   4      407.89      433.60     23.50 o 
  -2  12   4      315.08      332.30     21.84 o 
  -1  12   4      131.88      131.89     19.89 o 
   0  12   4       92.81       98.46     15.43 o 
   1  12   4        0.14       -6.78     10.91 o 
   2  12   4       50.79       45.48     18.74 o 
   3  12   4      687.74      668.01     41.20 o 
   4  12   4      106.85       79.82     21.47 o 
   5  12   4      207.76      150.86     25.30 o 
   6  12   4      172.42      197.03     30.37 o 
   7  12   4       18.55       12.93     41.17 o 
   8  12   4       19.51        1.23     19.02 o 
   9  12   4       41.52       38.34     22.05 o 
  10  12   4        0.07      -26.01     20.21 o 
  11  12   4       86.15       85.48     27.02 o 
 -11  13   4       41.16       27.03     15.35 o 
 -10  13   4      813.88      909.64     52.70 o 
  -9  13   4     2423.67     2382.93     63.03 o 
  -8  13   4      532.04      536.71     29.98 o 
  -7  13   4       52.94       78.54     16.56 o 
  -6  13   4      121.35      105.96     14.12 o 
  -5  13   4     1085.29     1163.31     34.27 o 
  -4  13   4     4155.87     4254.93     79.39 o 
  -3  13   4      807.41      802.35     31.66 o 
  -2  13   4       14.25       -5.59     13.83 o 
  -1  13   4      426.53      406.30     34.26 o 
   0  13   4     1848.61     1815.13     69.81 o 
   1  13   4     1115.33     1079.12     65.24 o 
   2  13   4      301.30      339.82     33.93 o 
   3  13   4       53.32       25.53     18.51 o 
   4  13   4     1497.65     1431.64     63.15 o 
   5  13   4     1227.40     1212.66     78.51 o 
   6  13   4      167.95      148.39     27.22 o 
   7  13   4       48.41       28.56     21.07 o 
   8  13   4        9.19        2.95     19.45 o 
   9  13   4      263.27      290.17     37.33 o 
  10  13   4     1267.40     1504.76     74.44 o 
 -10  14   4      860.04      921.23     39.26 o 
  -9  14   4       69.44       39.86     16.60 o 
  -8  14   4      291.02      324.34     22.68 o 
  -7  14   4      840.48      876.78     35.47 o 
  -6  14   4     1741.47     1757.07     68.54 o 
  -5  14   4      682.73      627.97     36.41 o 
  -4  14   4      184.56      239.29     26.50 o 
  -3  14   4     2907.25     2858.51     80.92 o 
  -2  14   4     3816.01     3829.30     98.81 o 
  -1  14   4     1122.74     1174.01     47.24 o 
   0  14   4        0.86      -22.50     16.78 o 
   1  14   4      910.02      861.03     48.01 o 
   2  14   4     2345.94     2316.11     85.42 o 
   3  14   4     3056.81     3167.50    107.20 o 
   4  14   4     1082.70     1137.40     58.33 o 
   5  14   4       30.67       22.02     19.80 o 
   6  14   4      650.96      639.12     48.83 o 
   7  14   4      641.92      709.68     52.59 o 
   8  14   4      775.27      865.99     54.67 o 
  -8  15   4      998.78     1051.46     48.18 o 
  -7  15   4      654.77      722.69     52.85 o 
  -6  15   4      187.81      161.16     31.02 o 
  -5  15   4     1185.50     1161.59     49.02 o 
  -4  15   4     1398.34     1324.67     88.47 o 
  -3  15   4     1445.91     1451.42     54.27 o 
  -2  15   4       15.84       18.26     15.68 o 
  -1  15   4      699.86      781.62     47.88 o 
   0  15   4     1542.13     1563.59     93.36 o 
   1  15   4      389.79      386.51     38.72 o 
   2  15   4        8.27      -13.96     21.82 o 
   3  15   4      102.08      133.52     28.44 o 
   4  15   4      704.27      654.19     50.11 o 
   5  15   4      354.93      335.48     37.97 o 
   6  15   4      305.87      328.54     38.33 o 
   7  15   4       36.77       49.94     36.89 o 
  -5  16   4        1.04        1.60     21.40 o 
  -4  16   4      108.84      106.62     21.64 o 
  -3  16   4        1.26       24.22     28.61 o 
  -2  16   4      282.13      354.89     31.16 o 
  -1  16   4      443.58      470.62     61.86 o 
   0  16   4       59.74       16.13     26.10 o 
   1  16   4      100.59       92.49     25.81 o 
   2  16   4      267.36      276.22     36.10 o 
   3  16   4        4.60       -4.99     21.78 o 
   4  16   4        1.65      -14.35     21.14 o 
 -18   1   5      388.91      417.08     46.51 o 
 -17   1   5      212.08      186.25     33.88 o 
 -16   1   5       45.90       67.07     24.81 o 
 -15   1   5      508.73      440.32     41.50 o 
 -14   1   5     1766.73     1740.84     72.53 o 
 -13   1   5      451.19      446.40     46.34 o 
 -12   1   5       55.26       40.27     14.23 o 
 -11   1   5      423.24      364.00     23.07 o 
 -10   1   5        1.65       -7.84      5.22 o 
  -9   1   5      455.93      456.68     17.27 o 
  -8   1   5     1673.85     1594.17     28.59 o 
  -7   1   5      242.97      244.92     11.04 o 
  -6   1   5      301.99      247.25     10.89 o 
  -5   1   5     5463.45     5613.47     72.46 o 
  -4   1   5      477.11      386.04     12.99 o 
  -3   1   5       65.64       54.72      7.95 o 
  -2   1   5      366.63      367.93     13.48 o 
  -1   1   5    16359.62    17178.31    329.27 o 
   0   1   5    13449.98    13651.93    266.93 o 
   1   1   5     3791.10     3715.22     76.28 o 
   2   1   5     1695.61     1806.95     36.63 o 
   3   1   5     6565.28     6551.04    113.30 o 
   4   1   5     6564.34     6426.33    274.95 o 
   5   1   5     1931.87     1903.42     60.93 o 
   6   1   5     2737.59     2743.97     55.74 o 
   7   1   5        3.89        7.11      8.72 o 
   8   1   5     2660.13     2603.28     55.79 o 
   9   1   5     3257.02     3353.46     69.02 o 
  10   1   5      332.43      349.22     20.05 o 
  11   1   5        5.10       10.80     10.46 o 
  12   1   5      263.15      279.82     20.10 o 
  13   1   5      708.13      719.94     30.00 o 
  14   1   5     1105.14     1161.39     39.35 o 
  15   1   5      285.79      316.52     27.76 o 
  16   1   5       56.55       29.52     18.07 o 
 -18   2   5      368.35      377.33     44.14 o 
 -17   2   5      445.79      450.82     43.99 o 
 -16   2   5      883.99      892.70     53.76 o 
 -15   2   5      834.11      792.55    104.61 o 
 -14   2   5      113.89       99.55     25.54 o 
 -13   2   5     4197.81     3979.91     99.38 o 
 -12   2   5     4350.97     4400.53    105.08 o 
 -11   2   5      517.93      498.73     28.30 o 
 -10   2   5      652.44      652.69     34.09 o 
  -9   2   5       67.35       87.39      9.51 o 
  -8   2   5     2509.10     2495.97     50.48 o 
  -7   2   5    12606.44    12590.02    189.38 o 
  -6   2   5     7102.63     7242.38    112.25 o 
  -5   2   5      353.03      355.21     16.56 o 
  -4   2   5     1669.98     1755.64     35.23 o 
  -3   2   5     7080.74     7066.20     99.06 o 
  -2   2   5     5209.54     5191.61    103.44 o 
  -1   2   5    13943.90    14152.60    328.00 o 
   0   2   5     2504.22     2743.51    147.35 o 
   1   2   5    29331.34    30110.89    563.40 o 
   2   2   5    21599.40    21666.75    408.23 o 
   3   2   5     5030.15     4939.21    110.18 o 
   4   2   5      700.26      697.50     24.81 o 
   5   2   5     1657.53     1655.56     41.82 o 
   6   2   5    10047.35    10190.85    175.18 o 
   7   2   5    11468.46    11428.11    196.29 o 
   8   2   5     3602.67     3783.05     75.08 o 
   9   2   5      258.91      222.16     16.16 o 
  10   2   5      545.67      546.76     25.59 o 
  11   2   5      734.27      812.11     29.62 o 
  12   2   5     1242.51     1265.55     38.82 o 
  13   2   5     1288.25     1282.49     45.20 o 
  14   2   5      179.34      153.58     27.40 o 
  15   2   5      616.38      548.09     35.12 o 
  16   2   5      585.62      664.19     38.76 o 
 -18   3   5     1115.69     1129.97     66.01 o 
 -17   3   5      125.41      159.86     35.32 o 
 -16   3   5       13.76       34.53     23.20 o 
 -15   3   5      736.70      693.72     48.83 o 
 -14   3   5     2827.40     2720.31     97.01 o 
 -13   3   5      821.99      841.85     38.94 o 
 -12   3   5        0.75        5.29     13.82 o 
 -11   3   5      392.28      399.55     20.81 o 
 -10   3   5     1269.99     1310.50     70.75 o 
  -9   3   5     2586.95     2606.73     63.58 o 
  -8   3   5      822.08      774.37     27.99 o 
  -7   3   5      702.91      720.46     26.44 o 
  -6   3   5     4198.99     4152.01    154.90 o 
  -5   3   5    12710.68    12742.94    191.45 o 
  -4   3   5     7420.81     7745.67    129.72 o 
  -3   3   5     2494.56     2374.52     46.17 o 
  -2   3   5       70.24      124.65     10.85 o 
  -1   3   5     6701.77     6470.74    128.02 o 
   0   3   5    34274.54    35675.25    667.37 o 
   1   3   5    20463.77    21120.21    490.88 o 
   2   3   5      667.20      545.96     26.88 o 
   3   3   5      477.36      384.58     22.43 o 
   4   3   5     9492.89     9351.49    221.30 o 
   5   3   5     4906.09     4649.60    293.57 o 
   6   3   5      409.38      368.24     16.95 o 
   7   3   5      605.34      643.71     22.54 o 
   8   3   5     1817.34     1767.30     42.60 o 
   9   3   5     1082.20     1135.19     33.09 o 
  10   3   5      373.66      364.36     20.77 o 
  11   3   5      444.02      431.42     23.42 o 
  12   3   5      427.94      430.91     29.10 o 
  13   3   5      675.08      672.35     34.20 o 
  14   3   5     1744.10     1782.69     84.81 o 
  15   3   5      637.17      620.64     37.86 o 
  16   3   5        3.38       -2.37     17.43 o 
 -17   4   5      505.86      451.90     46.19 o 
 -16   4   5      174.20      204.69     32.61 o 
 -15   4   5       51.67       67.60     37.79 o 
 -14   4   5      660.16      694.95     48.88 o 
 -13   4   5      665.97      665.70     35.92 o 
 -12   4   5     2041.32     1961.30     60.68 o 
 -11   4   5     2018.58     1958.20     48.36 o 
 -10   4   5       96.65      107.42     12.53 o 
  -9   4   5      231.93      292.07     29.07 o 
  -8   4   5      791.84      812.38     26.17 o 
  -7   4   5       22.13       33.62      7.61 o 
  -6   4   5     2061.04     2257.77     37.92 o 
  -5   4   5     6236.73     6379.62     88.93 o 
  -4   4   5      555.97      468.27     14.74 o 
  -3   4   5      886.04      905.97     19.93 o 
  -2   4   5       31.81       13.67      5.95 o 
  -1   4   5       70.22       75.90      7.61 o 
   0   4   5       26.45       18.62      5.67 o 
   1   4   5     1964.96     2162.72     75.14 o 
   2   4   5     1699.17     1652.36     54.89 o 
   3   4   5     3345.55     3333.73     91.94 o 
   4   4   5      283.49      294.16     28.79 o 
   5   4   5     4653.09     4669.82    217.53 o 
   6   4   5     5906.52     5911.35    147.74 o 
   7   4   5     2411.01     2710.68     64.78 o 
   8   4   5      234.99      263.67     16.42 o 
   9   4   5      285.52      267.22     17.51 o 
  10   4   5      541.29      577.49     31.66 o 
  11   4   5      257.72      246.25     25.73 o 
  12   4   5       81.29       79.98     17.29 o 
  13   4   5      126.96      125.68     20.61 o 
  14   4   5       42.70       32.23     31.88 o 
  15   4   5      254.98      272.78     27.48 o 
  16   4   5       13.77       11.07     23.85 o 
 -17   5   5       83.73       40.23     26.21 o 
 -16   5   5       49.40       28.13     24.15 o 
 -15   5   5        0.73       11.74     22.98 o 
 -14   5   5     1053.01     1019.24     44.96 o 
 -13   5   5       20.60       53.24     16.83 o 
 -12   5   5        0.02       -3.73     10.83 o 
 -11   5   5      182.63      209.60     17.29 o 
 -10   5   5      895.22      853.38     29.18 o 
  -9   5   5     1486.95     1490.22     45.31 o 
  -8   5   5     6704.28     6773.81    143.33 o 
  -7   5   5      369.64      371.14     12.36 o 
  -6   5   5     1088.31     1082.05     23.12 o 
  -5   5   5      914.45      953.57     19.80 o 
  -4   5   5      464.09      464.74     13.47 o 
  -3   5   5      257.64      257.23     14.71 o 
  -2   5   5     1025.71     1088.36     26.89 o 
  -1   5   5      339.11      332.12     14.29 o 
   0   5   5       15.92       18.18      6.11 o 
   1   5   5      295.39      263.43     20.24 o 
   2   5   5     3519.11     3449.71     95.61 o 
   3   5   5      340.17      362.75     24.72 o 
   4   5   5      258.68      205.68     20.82 o 
   5   5   5        2.51        9.68      6.80 o 
   6   5   5     1825.08     1794.32     54.37 o 
   7   5   5      909.98      884.18     34.88 o 
   8   5   5     1549.51     1569.07     48.74 o 
   9   5   5      888.02      847.57     35.49 o 
  10   5   5      891.22      978.97     38.93 o 
  11   5   5      397.05      408.07     28.40 o 
  12   5   5      198.93      187.03     34.64 o 
  13   5   5        2.68      -16.06     14.71 o 
  14   5   5      529.78      536.79     35.05 o 
  15   5   5       78.48       45.30     26.97 o 
 -17   6   5      254.57      226.63     38.67 o 
 -16   6   5      930.25      954.27     59.00 o 
 -15   6   5     1169.47     1233.07     65.69 o 
 -14   6   5      463.93      474.42     34.09 o 
 -13   6   5       39.05       32.96     16.75 o 
 -12   6   5     1818.06     1911.17     50.75 o 
 -11   6   5     1408.68     1392.50     40.77 o 
 -10   6   5       22.67        5.74      9.93 o 
  -9   6   5      177.85      146.40     14.52 o 
  -8   6   5      793.53      857.70     28.56 o 
  -7   6   5     5828.46     5648.49    105.63 o 
  -6   6   5     1673.85     1741.28     35.86 o 
  -5   6   5      675.76      663.05     16.27 o 
  -4   6   5     6088.89     6011.31     86.48 o 
  -3   6   5     7123.28     7003.23    120.20 o 
  -2   6   5     6580.00     6377.42    134.21 o 
  -1   6   5     1076.67      907.59     26.89 o 
   0   6   5      189.02      159.76     10.24 o 
   1   6   5     3162.62     3222.93     90.46 o 
   2   6   5     9385.70     9519.97    361.29 o 
   3   6   5      930.99      924.26     44.09 o 
   4   6   5     2525.95     2406.23     75.06 o 
   5   6   5     1520.96      933.58     56.69 o 
   7   6   5     4948.06     4809.63    189.87 o 
   8   6   5     2163.47     2090.69     73.16 o 
   9   6   5      279.71      296.89     24.15 o 
  10   6   5      417.91      420.26     28.23 o 
  11   6   5     1260.77     1334.33     48.05 o 
  12   6   5     1367.24     1387.89     62.28 o 
  13   6   5      241.20      240.64     24.57 o 
  14   6   5       11.98       10.46     16.70 o 
  15   6   5     1048.63     1135.10     48.90 o 
 -16   7   5      185.43      190.42     36.25 o 
 -15   7   5      597.50      617.04     59.16 o 
 -14   7   5      290.24      297.03     28.92 o 
 -13   7   5      520.05      482.26     33.93 o 
 -12   7   5      775.78      720.51     30.53 o 
 -11   7   5     1157.79     1127.92     37.33 o 
 -10   7   5     4262.88     4389.21     90.01 o 
  -9   7   5     3455.90     3608.54     76.19 o 
  -8   7   5     3883.71     3841.42     78.77 o 
  -7   7   5      287.10      322.08     19.14 o 
  -6   7   5     2376.06     2395.74     46.28 o 
  -5   7   5     5091.26     5014.37     83.62 o 
  -4   7   5     9290.89     9303.83    144.65 o 
  -3   7   5     1354.47     1448.12     31.32 o 
  -2   7   5     1458.05     1480.71     29.25 o 
  -1   7   5     5804.27     6129.48    166.86 o 
   0   7   5     3998.55     3960.33     84.01 o 
   1   7   5     4560.13     4302.92    182.11 o 
   2   7   5      112.53       99.47     18.45 o 
   3   7   5     4281.30     4165.08    131.38 o 
   4   7   5     8601.57     8344.58    211.88 o 
   5   7   5     6192.40     6368.05    168.44 o 
   7   7   5       49.94       -9.68     13.47 o 
   8   7   5     3089.55     3059.02     97.03 o 
   9   7   5     2682.18     2886.45     95.25 o 
  10   7   5     3796.49     3964.24     99.22 o 
  11   7   5     1473.15     1413.58     50.99 o 
  12   7   5      446.20      386.56     30.18 o 
  13   7   5     1058.30     1110.19     47.48 o 
  14   7   5      807.56      840.97     75.28 o 
 -16   8   5      641.24      709.82     56.78 o 
 -15   8   5       50.77       40.77     26.35 o 
 -14   8   5      147.68      125.99     22.86 o 
 -13   8   5        1.52      -13.37     21.07 o 
 -12   8   5       74.12       67.69     17.35 o 
 -11   8   5     2654.85     2599.95     87.25 o 
 -10   8   5      512.19      525.74     27.09 o 
  -9   8   5      274.94      258.86     19.48 o 
  -8   8   5     1148.19     1126.51     35.17 o 
  -7   8   5     1003.04      968.88     26.71 o 
  -6   8   5      500.32      498.49     19.05 o 
  -5   8   5     1241.79     1155.19     28.73 o 
  -4   8   5      184.35      176.38     12.48 o 
  -3   8   5     8943.08     8665.66    136.30 o 
  -2   8   5     7949.53     7786.06    268.85 o 
  -1   8   5      621.90      631.96     23.43 o 
   0   8   5      313.45      340.48     17.20 o 
   1   8   5      857.91      885.44     36.69 o 
   3   8   5    12638.02    11927.35    413.03 o 
   4   8   5      835.38      570.95     48.59 o 
   5   8   5     4669.10     4738.57    133.45 o 
   6   8   5      992.10     1169.69     55.12 o 
   7   8   5      787.70      756.08     40.95 o 
   8   8   5      657.80      680.66     41.41 o 
   9   8   5      193.84      208.80     27.86 o 
  10   8   5      187.21      188.36     27.80 o 
  11   8   5     2758.51     2727.22     78.16 o 
  12   8   5     1115.65     1103.69     60.33 o 
  13   8   5        0.51      -17.64     24.20 o 
  14   8   5       73.35       58.25     20.31 o 
 -15   9   5      202.59      277.62     44.32 o 
 -14   9   5       19.17        6.77     17.03 o 
 -13   9   5       15.51       18.52     15.59 o 
 -12   9   5       11.04       16.27     13.14 o 
 -11   9   5       18.94       26.44     13.75 o 
 -10   9   5      152.51      133.96     20.65 o 
  -9   9   5       15.10        8.31     11.72 o 
  -8   9   5        4.31       -5.09      9.98 o 
  -7   9   5      383.78      361.90     18.04 o 
  -6   9   5      682.31      690.39     22.81 o 
  -5   9   5       58.15       61.13      9.70 o 
  -4   9   5     3414.24     3392.96     62.38 o 
  -3   9   5     1986.94     1972.81     41.43 o 
  -2   9   5        5.67        6.01      7.82 o 
  -1   9   5      112.70      112.34     13.64 o 
   0   9   5      551.12      587.80     20.73 o 
   1   9   5      119.51      101.64     16.23 o 
   2   9   5      381.99      409.90     28.69 o 
   3   9   5       93.34       80.94     20.70 o 
   4   9   5     1174.20     1170.61     51.32 o 
   5   9   5      382.67      427.92     34.25 o 
   6   9   5      151.63      134.84     22.24 o 
   7   9   5      267.47      265.09     31.72 o 
   8   9   5      216.59      246.36     29.64 o 
   9   9   5       85.43       55.52     24.75 o 
  10   9   5       64.67       57.97     22.85 o 
  11   9   5       30.09      -10.35     32.39 o 
  12   9   5      475.51      458.59     34.39 o 
  13   9   5       10.77        3.26     17.11 o 
 -14  10   5      171.75      173.15     25.69 o 
 -13  10   5       14.95       26.46     14.87 o 
 -12  10   5       96.13       75.97     16.60 o 
 -11  10   5      635.76      600.76     31.09 o 
 -10  10   5      524.58      555.44     31.37 o 
  -9  10   5      243.63      240.82     20.44 o 
  -8  10   5     1191.93     1227.33     58.58 o 
  -7  10   5      431.42      416.89     27.47 o 
  -6  10   5      317.06      291.94     23.13 o 
  -5  10   5      508.24      493.36     20.52 o 
  -4  10   5     2013.73     1997.57     45.54 o 
  -3  10   5     1497.16     1533.10     35.76 o 
  -2  10   5     1873.28     1837.51     39.97 o 
  -1  10   5      719.65      749.86     30.63 o 
   0  10   5     1775.25     1821.85     54.37 o 
   1  10   5        1.02       -7.82      9.63 o 
   2  10   5      139.45      167.43     17.64 o 
   3  10   5      350.26      329.21     23.03 o 
   4  10   5      326.93      314.41     29.88 o 
   5  10   5       32.78       13.56     26.32 o 
   6  10   5        8.87       28.34     17.50 o 
   7  10   5        3.29      -11.25     22.05 o 
   8  10   5      799.92      705.61     43.90 o 
   9  10   5      306.67      248.65     31.65 o 
  10  10   5        0.52        6.82     23.85 o 
  11  10   5      336.10      311.99     36.44 o 
  12  10   5      695.70      702.56     41.01 o 
 -13  11   5      803.74      840.21     59.55 o 
 -12  11   5      256.12      253.02     23.44 o 
 -11  11   5      445.07      450.84     28.70 o 
 -10  11   5     4450.12     4544.88     97.67 o 
  -9  11   5     4619.94     4599.04    118.59 o 
  -8  11   5     1100.52     1060.59     37.16 o 
  -7  11   5       54.22       51.81     13.83 o 
  -6  11   5      464.08      482.16     22.02 o 
  -5  11   5     4415.05     4305.53     78.47 o 
  -4  11   5     4630.27     4497.18     74.40 o 
  -3  11   5      120.40      119.59     12.66 o 
  -2  11   5     1465.95     1505.00     41.31 o 
  -1  11   5     3598.83     3707.38     88.27 o 
   0  11   5      122.79      138.98     16.91 o 
   1  11   5       54.70       47.81     12.79 o 
   2  11   5        4.41        3.81     17.86 o 
   3  11   5      354.88      398.37     29.84 o 
   4  11   5     1464.64     1580.17     50.74 o 
   5  11   5     1456.18     1569.99     85.71 o 
   6  11   5      132.44      136.85     24.81 o 
   7  11   5        8.91      -23.62     15.75 o 
   8  11   5       62.53       53.83     21.79 o 
   9  11   5     1396.01     1328.23     63.91 o 
  10  11   5     3255.34     3455.12    118.02 o 
  11  11   5      778.59      912.55     55.58 o 
  12  11   5      118.02       59.93     27.63 o 
 -12  12   5      858.22      799.50     36.77 o 
 -11  12   5     2230.25     2288.28     62.84 o 
 -10  12   5      324.01      324.68     25.77 o 
  -9  12   5      639.59      640.26     33.30 o 
  -8  12   5     3008.89     3100.80     73.21 o 
  -7  12   5     1949.68     1921.13     52.34 o 
  -6  12   5     1041.62     1084.74     37.23 o 
  -5  12   5        0.96       -1.18      9.61 o 
  -4  12   5     4986.74     4993.67    100.38 o 
  -3  12   5     5875.70     5837.44    113.81 o 
  -2  12   5     3895.51     3995.32     95.28 o 
  -1  12   5      361.80      350.22     24.48 o 
   0  12   5       45.55       31.83     13.52 o 
   1  12   5      248.82      225.61     33.13 o 
   2  12   5     2946.54     2940.99     98.38 o 
   3  12   5     1345.82     1324.03     59.01 o 
   4  12   5      679.86      697.69     43.87 o 
   5  12   5       35.81       24.96     18.24 o 
   6  12   5      247.54      285.87     32.60 o 
   7  12   5       87.89       84.52     23.38 o 
   8  12   5      302.22      285.71     34.35 o 
   9  12   5      289.13      296.87     67.94 o 
  10  12   5      130.27       75.34     28.34 o 
 -11  13   5      350.77      318.51     26.63 o 
 -10  13   5     1294.56     1342.65     46.66 o 
  -9  13   5     1500.11     1474.98     48.36 o 
  -8  13   5     1181.69     1159.70     47.20 o 
  -7  13   5       13.96        3.48     13.46 o 
  -6  13   5      614.08      685.83     33.25 o 
  -5  13   5     1242.20     1261.66     40.25 o 
  -4  13   5      328.27      306.40     26.56 o 
  -3  13   5       19.83        0.81     12.14 o 
  -2  13   5       81.61       72.83     15.41 o 
  -1  13   5      394.40      375.46     26.01 o 
   0  13   5        0.88        7.47     16.83 o 
   1  13   5       15.41      -12.90     15.89 o 
   2  13   5       96.98       24.58     53.77 o 
   3  13   5      610.68      631.56     46.08 o 
   4  13   5      739.84      720.14     47.99 o 
   5  13   5      489.19      523.55     55.34 o 
   6  13   5      221.08      242.80     32.06 o 
   7  13   5        0.70      -26.46     17.64 o 
   8  13   5      666.94      748.18     54.87 o 
   9  13   5      875.07      939.99     56.73 o 
  -9  14   5      122.11      127.55     19.93 o 
  -8  14   5       23.98       13.90     17.65 o 
  -7  14   5       73.53       38.69     17.94 o 
  -6  14   5      150.29      149.53     22.24 o 
  -5  14   5      514.08      434.68     40.40 o 
  -4  14   5      112.14      110.98     19.88 o 
  -3  14   5        2.60        7.96     15.48 o 
  -2  14   5       49.79       53.47     20.50 o 
  -1  14   5       20.99        1.23     17.70 o 
   0  14   5       84.06       75.80     22.16 o 
   1  14   5       13.21       16.44     19.72 o 
   2  14   5        2.70      -23.75     21.60 o 
   3  14   5        0.04      -24.83     18.00 o 
   4  14   5        0.02      -25.15     18.13 o 
   5  14   5      349.31      369.54     38.99 o 
   6  14   5      190.75      234.39     33.61 o 
   7  14   5       47.44       20.48     41.17 o 
   8  14   5        4.63       -8.30     23.85 o 
  -7  15   5       95.65      145.97     29.51 o 
  -6  15   5      127.57      124.97     28.14 o 
  -5  15   5      458.81      419.78     42.40 o 
  -4  15   5      662.64      705.46     40.33 o 
  -3  15   5        6.95       37.88     17.47 o 
  -2  15   5      751.22      803.80     79.19 o 
  -1  15   5      802.40      795.45     55.56 o 
   0  15   5      516.67      537.57     44.31 o 
   1  15   5      392.76      299.54     43.87 o 
   2  15   5      127.19      119.01     26.26 o 
   3  15   5       19.57       33.38     22.43 o 
   4  15   5      809.27      908.67     55.82 o 
   5  15   5      610.71      610.91     54.44 o 
   6  15   5       44.23       50.46     24.96 o 
  -4  16   5      252.72      311.98     39.13 o 
  -3  16   5     1355.50     1452.19     68.07 o 
  -2  16   5      962.89     1028.25     57.10 o 
  -1  16   5       43.64       48.24     23.67 o 
   0  16   5       94.80       79.75     25.24 o 
   1  16   5      311.92      358.26     39.45 o 
   2  16   5      811.39      802.79     52.33 o 
 -18   0   6      749.50      746.42     85.48 o 
 -17   0   6      435.72      438.67     62.54 o 
 -16   0   6      347.38      344.19     54.44 o 
 -15   0   6       38.57       44.09     31.04 o 
 -14   0   6      621.65      736.07     65.69 o 
 -13   0   6     4652.37     4479.33    134.08 o 
 -12   0   6     4685.28     4603.05    131.59 o 
 -11   0   6       99.81      128.35     19.79 o 
 -10   0   6     1468.45     1334.32     51.69 o 
  -9   0   6      694.84      587.65     32.35 o 
  -8   0   6     4529.19     4619.41    158.15 o 
  -7   0   6    12619.60    12405.60    238.63 o 
  -6   0   6     5181.97     5305.27    107.74 o 
  -5   0   6      635.45      581.76     20.14 o 
  -4   0   6      383.44      313.99     20.65 o 
  -3   0   6     2442.66     2232.16     61.63 o 
  -2   0   6    15775.72    15220.12   1253.47 o 
  -1   0   6     1643.57     1740.48     51.70 o 
   0   0   6    10427.57    10675.53    253.72 o 
   1   0   6    22561.96    22267.68    625.84 o 
   2   0   6    21022.21    20993.71    487.22 o 
   3   0   6      272.87      255.94     18.22 o 
   4   0   6     1564.82     1492.80     47.85 o 
   7   0   6    11447.99    11167.12    273.05 o 
   8   0   6     1536.76     1421.34     52.07 o 
   9   0   6      443.97      440.38     31.06 o 
  10   0   6     1539.99     1591.82     60.15 o 
  11   0   6      931.64      950.48     45.76 o 
  12   0   6     2936.45     2915.29     94.28 o 
  13   0   6      922.35     1036.19     52.28 o 
  14   0   6       43.34       54.44     31.04 o 
  15   0   6      248.66      255.55     47.69 o 
  16   0   6      554.42      614.14     67.04 o 
 -18   1   6      270.69      254.86     38.99 o 
 -17   1   6       54.54       17.70     22.73 o 
 -16   1   6       87.19      117.02     27.04 o 
 -15   1   6      122.57      130.55     27.97 o 
 -14   1   6      677.74      574.62     35.75 o 
 -13   1   6      108.73       91.74     18.58 o 
 -12   1   6      434.33      438.23     25.46 o 
 -11   1   6        4.14       -5.21     10.33 o 
 -10   1   6       26.77       30.13      9.53 o 
  -9   1   6      394.66      467.62     21.61 o 
  -8   1   6        0.46       -3.52      5.39 o 
  -7   1   6      341.60      285.32     15.81 o 
  -6   1   6     8005.04     8079.85    140.73 o 
  -5   1   6    14638.30    14683.74    217.57 o 
  -4   1   6     2932.01     3017.11     51.04 o 
  -3   1   6     2142.70     2194.33     43.79 o 
  -2   1   6     3699.71     3746.41     78.91 o 
  -1   1   6    24982.38    26168.22    601.92 o 
   0   1   6    25911.52    27420.91    782.18 o 
   1   1   6    11632.74    12414.51    206.99 o 
   2   1   6      947.86      953.13     23.98 o 
   3   1   6     3143.70     3008.94     57.74 o 
   4   1   6     2863.07     2775.51     54.71 o 
   5   1   6     2591.96     2857.47     77.24 o 
   6   1   6       18.28       18.84      7.68 o 
   7   1   6      737.53      811.25     29.05 o 
   8   1   6     2559.09     2588.83     60.78 o 
   9   1   6     1238.84     1278.05     35.77 o 
  10   1   6        2.29       -8.07      9.59 o 
  11   1   6      210.53      189.98     17.22 o 
  12   1   6      246.44      211.59     18.94 o 
  13   1   6     1328.32     1434.09     51.16 o 
  14   1   6     1796.42     1937.96     62.94 o 
  15   1   6      268.69      263.21     27.22 o 
 -18   2   6       55.60       58.90     28.93 o 
 -17   2   6      137.14      103.68     29.58 o 
 -16   2   6       37.39        1.27     20.09 o 
 -15   2   6      550.32      553.72     46.92 o 
 -14   2   6      452.72      418.14     31.22 o 
 -13   2   6      176.07      196.25     24.26 o 
 -12   2   6        2.49      -12.14     10.31 o 
 -11   2   6      645.08      593.05     24.75 o 
 -10   2   6      226.26      255.59     14.54 o 
  -9   2   6      121.24      103.23     10.24 o 
  -8   2   6       11.01        8.89      9.51 o 
  -7   2   6      296.90      285.21     17.66 o 
  -6   2   6     4835.42     4990.52     91.49 o 
  -5   2   6     4501.22     4614.21     74.10 o 
  -4   2   6      324.47      348.22     22.41 o 
  -3   2   6     1622.65     1541.85     31.13 o 
  -2   2   6      357.12      344.79     13.96 o 
  -1   2   6      163.64      241.81     13.82 o 
   1   2   6     2292.07     2324.52     51.64 o 
   2   2   6     2816.84     2890.21     62.44 o 
   3   2   6      260.91      236.31     11.84 o 
   4   2   6      211.02      186.41     12.38 o 
   5   2   6     2829.72     2703.09     54.39 o 
   6   2   6      432.74      422.78     20.31 o 
   7   2   6        4.85       -2.62      6.90 o 
   8   2   6      116.57      117.62     12.89 o 
   9   2   6      218.90      211.55     16.25 o 
  10   2   6        0.97      -14.30      9.53 o 
  11   2   6        1.57       -4.27     11.75 o 
  12   2   6       59.89       25.80     14.92 o 
  13   2   6      118.76      139.38     20.91 o 
  14   2   6        0.00      -16.58     16.00 o 
  15   2   6       27.83       41.50     23.84 o 
 -17   3   6        8.37       36.95     23.84 o 
 -16   3   6        5.79      -17.66     19.79 o 
 -15   3   6      292.45      320.52     37.33 o 
 -14   3   6     1865.68     1848.92     60.98 o 
 -13   3   6      160.89      177.27     22.14 o 
 -12   3   6      860.14      836.78     37.68 o 
 -11   3   6      301.74      277.00     19.02 o 
 -10   3   6      795.58      716.04     24.03 o 
  -9   3   6     1387.79     1340.51     40.31 o 
  -8   3   6      346.10      322.99     19.69 o 
  -7   3   6     1778.49     1806.60     41.46 o 
  -6   3   6     3101.19     2988.72     59.55 o 
  -5   3   6      718.29      657.60     16.98 o 
  -4   3   6        8.23       37.14      6.54 o 
  -3   3   6     4544.22     4831.77     85.67 o 
  -2   3   6       34.82       30.22      7.50 o 
  -1   3   6       13.70        5.77      6.63 o 
   0   3   6    10634.11    11355.90    219.39 o 
   1   3   6      123.05      139.96     13.58 o 
   2   3   6     2267.14     2151.49     64.25 o 
   3   3   6      147.13      100.53     14.54 o 
   4   3   6     1093.92     1179.75     31.46 o 
   5   3   6     2333.87     2413.23     49.88 o 
   6   3   6     2224.07     2198.79     54.05 o 
   7   3   6       19.18       12.75      7.01 o 
   8   3   6     2433.45     2435.32     54.12 o 
   9   3   6      748.76      771.79     27.18 o 
  10   3   6       96.69       73.92     15.94 o 
  11   3   6        0.64      -19.06     12.71 o 
  12   3   6        9.89       -6.58     29.87 o 
  13   3   6       15.06        2.18     14.92 o 
  14   3   6      530.57      477.81     33.65 o 
  15   3   6        9.15        5.02     17.81 o 
 -17   4   6      499.00      454.88     46.60 o 
 -16   4   6      902.38      830.52     85.03 o 
 -15   4   6      396.57      441.17     34.39 o 
 -14   4   6      549.89      500.36     34.53 o 
 -13   4   6     2866.07     2760.08     94.55 o 
 -12   4   6     1967.03     1996.55     61.31 o 
 -11   4   6      237.97      261.52     23.36 o 
 -10   4   6        2.72       19.34      7.66 o 
  -6   4   6     1472.16     1509.36     43.25 o 
  -5   4   6     1930.06     1814.61     32.91 o 
  -4   4   6     9431.58     9600.90    243.20 o 
  -3   4   6    10319.71    10178.33    153.46 o 
  -2   4   6     4242.35     3951.33     73.08 o 
  -1   4   6     6467.76     6957.51    120.70 o 
   0   4   6      803.54      701.15     20.99 o 
   1   4   6     7635.76     7460.31    234.86 o 
   2   4   6     6616.35     6503.36    164.16 o 
   3   4   6     3822.54     4032.39    109.60 o 
   4   4   6       79.48      114.92     21.82 o 
   5   4   6      722.49      707.08     22.61 o 
   6   4   6     2806.13     2751.26    101.68 o 
   7   4   6     3283.87     3502.68    103.32 o 
   8   4   6      468.36      503.30     39.49 o 
   9   4   6      765.75      783.12     34.43 o 
  10   4   6     2002.84     2010.51     60.08 o 
  11   4   6      674.59      726.29     44.04 o 
  12   4   6      686.20      718.34     35.07 o 
  13   4   6      621.40      670.44     37.45 o 
  14   4   6       58.26       29.75     17.92 o 
  15   4   6     1318.93     1424.17     55.22 o 
 -17   5   6        0.01       12.53     25.60 o 
 -16   5   6      496.74      485.85     46.61 o 
 -15   5   6     1321.83     1369.52     54.77 o 
 -14   5   6     1362.23     1349.76     53.09 o 
 -13   5   6      695.75      714.18     47.33 o 
 -12   5   6       69.05       43.87     16.81 o 
 -11   5   6     2045.22     2211.46     54.11 o 
 -10   5   6     3519.52     3442.44     83.09 o 
  -9   5   6     1868.40     2008.06     46.52 o 
  -8   5   6       41.80       20.81     14.39 o 
  -7   5   6       46.53       18.01      7.42 o 
  -6   5   6     4167.69     4108.84     73.81 o 
  -5   5   6     9973.37     9784.19    164.42 o 
  -4   5   6     4279.15     4256.08     69.55 o 
  -3   5   6      574.36      636.11     17.18 o 
  -2   5   6     5941.99     5645.66    100.98 o 
  -1   5   6    13716.17    13492.06    312.07 o 
   0   5   6    11091.31    11432.84    286.34 o 
   1   5   6     1296.92     1270.81     46.12 o 
   2   5   6     2381.15     2489.01     74.29 o 
   3   5   6     6503.87     6375.42    164.16 o 
   4   5   6     5159.81     5053.56    169.17 o 
   5   5   6     2306.04     2237.10     72.06 o 
   6   5   6      117.81      120.58     27.89 o 
   7   5   6     1038.84      884.40    107.08 o 
   8   5   6     2042.43     2137.67     61.53 o 
   9   5   6     2488.72     2386.23     67.63 o 
  10   5   6      758.05      880.82     38.17 o 
  11   5   6        1.52       -5.04     13.18 o 
  12   5   6      550.56      524.25     36.82 o 
  13   5   6     1007.66     1057.54     56.26 o 
  14   5   6      917.59     1089.75     51.55 o 
  15   5   6      314.90      326.87     31.15 o 
 -16   6   6       74.58       94.68     28.09 o 
 -15   6   6      129.72      159.52     24.34 o 
 -14   6   6       76.10       85.75     20.00 o 
 -13   6   6      309.31      290.34     27.42 o 
 -12   6   6      689.74      717.17     36.02 o 
 -11   6   6     1325.96     1278.03     38.91 o 
 -10   6   6      309.27      328.26     20.77 o 
  -9   6   6      848.04      853.26     30.46 o 
  -8   6   6     1287.66     1312.63     42.08 o 
  -7   6   6      512.20      509.68     16.15 o 
  -6   6   6     1430.35     1403.90     28.78 o 
  -5   6   6     1417.95     1419.88     28.84 o 
  -4   6   6     1856.43     1975.19     40.02 o 
  -3   6   6     4937.67     4937.31     89.06 o 
  -2   6   6     2279.16     2264.83     47.07 o 
  -1   6   6      126.31       99.85      8.78 o 
   0   6   6     3747.16     3712.76    103.92 o 
   1   6   6     3406.72     3537.81     98.89 o 
   2   6   6     3575.70     3415.89     96.84 o 
   3   6   6      849.75      807.91     37.36 o 
   4   6   6      458.89      391.92     83.68 o 
   5   6   6     6219.08     6111.57    161.93 o 
   6   6   6     3095.07     2941.48     91.14 o 
   7   6   6      289.39      255.81     25.89 o 
   8   6   6      173.34      141.33     23.05 o 
   9   6   6      160.30      164.98     19.99 o 
  10   6   6       41.86       42.04     15.78 o 
  11   6   6     1136.62     1047.34     43.27 o 
  12   6   6      323.65      318.96     29.90 o 
  13   6   6       18.23      -15.68     16.53 o 
  14   6   6        0.70      -24.78     16.52 o 
 -16   7   6       12.33       14.22     25.62 o 
 -15   7   6      136.31      163.31     25.28 o 
 -14   7   6      215.08      191.86     25.17 o 
 -13   7   6      124.25      148.30     26.58 o 
 -12   7   6      147.76      151.30     22.19 o 
 -11   7   6     1149.27     1151.17     37.69 o 
 -10   7   6      219.64      220.32     18.62 o 
  -9   7   6      212.26      215.67     18.16 o 
  -8   7   6      331.40      332.01     22.86 o 
  -7   7   6      292.49      320.40     15.52 o 
  -6   7   6      529.68      474.39     17.86 o 
  -5   7   6      699.98      724.40     18.74 o 
  -4   7   6     2271.39     2266.27     44.66 o 
  -3   7   6       42.66       26.39      7.30 o 
  -2   7   6     1704.93     1701.21     43.36 o 
  -1   7   6      328.23      314.84     16.57 o 
   0   7   6       18.37       19.69      6.54 o 
   1   7   6      102.41       82.41     15.95 o 
   2   7   6      227.90      258.57     23.84 o 
   3   7   6       32.52       26.75     14.05 o 
   4   7   6      484.36      450.53     81.66 o 
   5   7   6       83.53       82.79     19.15 o 
   6   7   6     3408.70     3323.64    101.32 o 
   7   7   6       70.77       80.44     19.33 o 
   8   7   6     1289.41     1327.54     57.10 o 
   9   7   6      544.51      604.25     39.76 o 
  10   7   6       13.79        9.88     15.14 o 
  11   7   6       46.07       33.56     16.96 o 
  12   7   6       49.24       38.58     17.72 o 
  13   7   6        1.52      -15.69     15.67 o 
  14   7   6        3.32      -20.15     17.94 o 
 -15   8   6      219.47      266.90     36.08 o 
 -14   8   6       22.20       28.66     18.14 o 
 -13   8   6       57.42       77.30     19.05 o 
 -12   8   6      479.16      455.20     27.43 o 
 -11   8   6        6.25       10.22     13.44 o 
 -10   8   6      400.94      356.77     22.95 o 
  -9   8   6     1467.97     1526.14     43.28 o 
  -8   8   6     1148.15     1180.98     44.29 o 
  -7   8   6     1083.97     1079.08     33.70 o 
  -6   8   6      506.99      517.71     19.32 o 
  -5   8   6     4527.91     4457.23     77.33 o 
  -4   8   6     2472.29     2387.68     51.90 o 
  -3   8   6     2433.34     2377.45     57.68 o 
  -1   8   6      572.34      573.01     26.47 o 
   0   8   6       10.83        7.67      7.87 o 
   1   8   6       66.59       72.83     27.27 o 
   2   8   6     4357.88     4174.19    288.17 o 
   3   8   6     3029.98     2912.07     90.65 o 
   4   8   6      724.76      726.29     39.60 o 
   5   8   6       98.77       87.88     19.65 o 
   6   8   6     1845.76     1913.21     95.16 o 
   7   8   6     1394.70     1362.63     58.38 o 
   8   8   6      124.15      132.70     23.54 o 
   9   8   6      303.02      288.82     31.49 o 
  10   8   6     1055.69     1088.12     58.26 o 
  11   8   6     1171.87     1125.14     46.65 o 
  12   8   6     1104.73     1134.96     48.23 o 
  13   8   6       16.87       16.13     18.20 o 
 -15   9   6     1890.31     1833.31     67.82 o 
 -14   9   6     1186.93     1242.93     52.75 o 
 -13   9   6      698.10      708.08     46.15 o 
 -12   9   6        7.61      -18.41     15.33 o 
 -11   9   6     2243.25     2250.59     58.94 o 
 -10   9   6     5781.99     5796.09    115.78 o 
  -9   9   6     3379.18     3290.63     74.16 o 
  -8   9   6      173.83      168.13     17.10 o 
  -7   9   6      431.49      430.60     23.59 o 
  -6   9   6     1612.80     1654.03     37.99 o 
  -5   9   6      152.08      178.66     13.52 o 
  -4   9   6      992.69     1054.78     28.42 o 
  -3   9   6       34.54       36.12      9.70 o 
  -2   9   6     4235.95     4061.10     79.01 o 
  -1   9   6     1277.71     1238.06     40.09 o 
   0   9   6       86.39       94.94     19.41 o 
   1   9   6       33.20       34.83     11.34 o 
   2   9   6      211.19      221.11     19.41 o 
   3   9   6     4227.91     4002.12    117.51 o 
   4   9   6    11781.80    11301.98    284.56 o 
   5   9   6     4045.81     4169.32    123.89 o 
   6   9   6      886.16      846.37     46.12 o 
   7   9   6      769.20      768.35     44.36 o 
   8   9   6     2635.16     2678.88     92.88 o 
   9   9   6     3795.98     3907.21    123.43 o 
  10   9   6     2444.82     2416.92     90.14 o 
  11   9   6      190.48      186.44     24.93 o 
  12   9   6      853.23      826.64     42.77 o 
  13   9   6      821.48      781.98     45.28 o 
 -14  10   6       14.10       13.53     18.97 o 
 -13  10   6      282.93      251.06     28.64 o 
 -12  10   6     1477.54     1435.82     47.00 o 
 -11  10   6     1376.88     1379.67     45.14 o 
 -10  10   6       76.69       97.71     17.59 o 
  -9  10   6     4454.71     4478.83     94.60 o 
  -8  10   6     2820.36     2842.55    112.80 o 
  -7  10   6      928.59     1024.22     35.25 o 
  -6  10   6      274.60      267.88     16.84 o 
  -5  10   6       44.27       44.33     10.49 o 
  -4  10   6     2119.35     2248.10     47.28 o 
  -3  10   6     7316.15     7520.11    163.78 o 
  -2  10   6     2965.44     3142.51     77.69 o 
  -1  10   6      166.07      176.10     25.60 o 
   0  10   6        2.47       11.00     10.69 o 
   1  10   6      130.91      142.88     17.29 o 
   2  10   6     2323.58     2500.45     66.95 o 
   3  10   6     2356.95     2382.46     82.22 o 
   4  10   6      112.89      107.57     21.61 o 
   5  10   6      469.82      458.40     49.27 o 
   6  10   6     1854.80     1841.24     71.87 o 
   7  10   6      549.84      492.29     39.61 o 
   8  10   6      132.43      139.36     37.79 o 
   9  10   6       35.97       46.95     32.17 o 
  10  10   6     1824.72     1767.90    186.27 o 
  11  10   6     2465.87     2707.41    180.87 o 
  12  10   6      347.49      386.93     33.06 o 
 -13  11   6      131.31      100.32     36.37 o 
 -12  11   6       15.87       19.93     15.36 o 
 -11  11   6      449.30      420.76     28.48 o 
 -10  11   6      977.46     1028.15     38.55 o 
  -9  11   6      472.85      529.71     29.92 o 
  -8  11   6      138.35      165.13     18.64 o 
  -7  11   6       54.85       49.38     13.99 o 
  -6  11   6      436.59      425.69     25.08 o 
  -5  11   6      737.07      757.82     26.74 o 
  -4  11   6        6.39       -3.03     10.60 o 
  -3  11   6        0.82        3.86     11.92 o 
  -2  11   6      269.16      276.67     21.90 o 
  -1  11   6      757.21      762.33     33.17 o 
   0  11   6        2.38      -16.25     10.83 o 
   1  11   6      104.72      108.39     16.73 o 
   2  11   6        3.50      -10.22     11.60 o 
   3  11   6     1430.64     1479.11     49.19 o 
   4  11   6      923.66      936.57     86.61 o 
   5  11   6      744.60      666.85     44.60 o 
   6  11   6       23.13        6.34     19.06 o 
   7  11   6       42.73       32.83     20.75 o 
   8  11   6       32.15       68.82     23.95 o 
   9  11   6      187.34      148.06     29.19 o 
  10  11   6       45.90       84.64     26.81 o 
  11  11   6        8.62       12.21     21.89 o 
 -12  12   6       76.01       41.42     17.57 o 
 -11  12   6      106.80      143.74     20.57 o 
 -10  12   6       12.91       -3.17     14.60 o 
  -9  12   6      474.92      496.22     29.79 o 
  -8  12   6      227.08      194.47     20.40 o 
  -7  12   6       75.34       68.86     19.42 o 
  -6  12   6        3.97       -9.54     14.09 o 
  -5  12   6      156.35      143.71     15.62 o 
  -4  12   6      125.00      119.21     15.69 o 
  -3  12   6       94.80      103.42     17.54 o 
  -2  12   6       33.50       14.20     13.81 o 
  -1  12   6       23.66       21.47     14.39 o 
   0  12   6        0.03      -15.36     11.44 o 
   1  12   6       11.44        8.14     13.15 o 
   2  12   6      113.46      123.46     37.27 o 
   3  12   6      567.01      562.53     32.15 o 
   4  12   6      360.60      314.30     33.69 o 
   5  12   6      136.82      116.52     24.81 o 
   6  12   6      340.37      337.86     35.47 o 
   7  12   6       39.89       28.02     19.97 o 
   8  12   6      320.08      321.38     36.89 o 
   9  12   6      164.40      153.43     30.05 o 
  10  12   6      168.26      179.42     72.89 o 
 -11  13   6      627.46      615.09     35.43 o 
 -10  13   6     1653.40     1827.24     55.85 o 
  -9  13   6      513.31      495.50     30.83 o 
  -8  13   6      123.99      107.44     21.68 o 
  -7  13   6      221.86      225.87     25.66 o 
  -6  13   6      506.13      484.68     32.73 o 
  -5  13   6     1134.60     1103.85     45.40 o 
  -4  13   6      688.13      691.55     35.18 o 
  -3  13   6       16.58        3.43     13.18 o 
  -2  13   6      510.87      505.74     30.66 o 
  -1  13   6      284.03      245.38     22.73 o 
   0  13   6      632.57      651.26     33.06 o 
   1  13   6      524.38      505.56     40.54 o 
   2  13   6      348.35      385.28     37.04 o 
   3  13   6      105.91       98.41     24.50 o 
   4  13   6     2905.91     2874.86    100.65 o 
   5  13   6     1798.71     1973.60     80.91 o 
   6  13   6       21.89       20.33     20.31 o 
   7  13   6      160.38      118.72     27.34 o 
   8  13   6      327.03      333.70     39.45 o 
  -9  14   6     1167.39     1325.26     55.30 o 
  -8  14   6      843.23      914.12     44.97 o 
  -7  14   6      404.07      388.37     31.34 o 
  -6  14   6      138.26      127.75     21.30 o 
  -5  14   6       70.55       62.60     29.49 o 
  -4  14   6      574.34      587.88     33.83 o 
  -3  14   6     1791.12     1681.16     69.88 o 
  -2  14   6      749.92      877.87     74.24 o 
  -1  14   6       52.83       18.24     19.86 o 
   0  14   6       43.58       40.58     21.15 o 
   1  14   6      576.40      571.04     59.16 o 
   2  14   6     1608.20     1635.84     73.56 o 
   3  14   6     1606.12     1599.88     71.51 o 
   4  14   6       67.82       74.29     25.20 o 
   5  14   6      467.33      512.41     45.33 o 
   6  14   6     1622.28     1739.98    131.60 o 
   7  14   6     1361.67     1478.87    139.47 o 
  -6  15   6      201.59      232.96     35.46 o 
  -5  15   6       85.08       75.59     27.19 o 
  -4  15   6       82.24       76.04     35.99 o 
  -3  15   6        0.05       14.04     19.65 o 
  -2  15   6      100.93       67.77     23.06 o 
  -1  15   6      245.38      234.47     32.39 o 
   0  15   6      404.48      383.84     39.03 o 
   1  15   6      125.39       86.58     25.68 o 
   2  15   6       67.38       79.19     25.13 o 
   3  15   6      810.01      818.39     55.22 o 
   4  15   6     1005.46     1021.65    120.58 o 
 -17   1   7        8.38       -3.25     22.05 o 
 -16   1   7       13.54      -26.03     29.47 o 
 -15   1   7      238.92      281.80     27.40 o 
 -14   1   7     1366.75     1331.97     54.94 o 
 -13   1   7      121.28      120.88     16.77 o 
 -12   1   7     1999.84     1917.53     50.10 o 
 -11   1   7      520.64      560.67     30.07 o 
 -10   1   7       60.27       67.42     11.88 o 
  -9   1   7     3139.06     3191.29     69.75 o 
  -8   1   7      184.00      262.74     34.09 o 
  -7   1   7     3585.70     3510.58     70.02 o 
  -6   1   7     9681.32     9880.69    136.45 o 
  -5   1   7     3695.87     3454.56     58.86 o 
  -4   1   7      164.16      192.27     10.47 o 
  -3   1   7      122.94      174.87     10.23 o 
  -2   1   7     3433.39     3472.59     92.50 o 
  -1   1   7     5894.90     5804.25    118.34 o 
   0   1   7     3976.04     3919.41    126.05 o 
   1   1   7      866.50      919.44     24.19 o 
   2   1   7     9236.49     9347.14    159.82 o 
   3   1   7      372.70      362.15     15.79 o 
   4   1   7       41.99       58.80      8.63 o 
   6   1   7      134.66       75.23     37.10 o 
   7   1   7     2086.64     2119.15     54.77 o 
   8   1   7     2120.52     2176.54     50.64 o 
   9   1   7      750.85      768.94     28.18 o 
  10   1   7       86.39      104.75     14.42 o 
  11   1   7       98.81       96.13     17.76 o 
  12   1   7      518.77      491.95     31.64 o 
  13   1   7     1155.24     1247.69     48.50 o 
  14   1   7      843.27      809.95     49.78 o 
  15   1   7      216.22      195.18     37.34 o 
 -17   2   7      380.78      321.43     40.63 o 
 -16   2   7      246.20      307.24     58.94 o 
 -15   2   7      242.05      231.31     25.99 o 
 -14   2   7     1178.19     1065.23     50.97 o 
 -13   2   7     4128.34     4299.04     90.52 o 
 -12   2   7     2143.72     2156.08     54.02 o 
 -11   2   7     1702.41     1738.56     45.70 o 
 -10   2   7       26.50        6.84      9.75 o 
  -9   2   7      483.01      465.97     22.16 o 
  -8   2   7     9561.71     9425.63    165.64 o 
  -7   2   7    12033.56    12050.77    206.28 o 
  -6   2   7       59.48       94.77      7.47 o 
  -5   2   7     2476.25     2357.56     48.77 o 
  -4   2   7    14082.45    14187.65    211.45 o 
  -3   2   7     4948.73     4920.74     88.91 o 
  -2   2   7      283.58      302.75     18.70 o 
  -1   2   7      472.29      442.76     18.81 o 
   0   2   7    18776.19    19238.11    366.58 o 
   1   2   7    21423.92    21336.21    404.50 o 
   2   2   7     3557.86     3423.61     73.66 o 
   3   2   7      347.04      354.43     15.91 o 
   4   2   7     1637.71     1715.39     38.32 o 
   5   2   7     2890.19     2881.81     66.04 o 
   7   2   7     5888.46     5843.84    124.39 o 
   8   2   7     1109.07     1148.82     37.86 o 
   9   2   7       87.43       53.87     34.86 o 
  10   2   7      385.09      409.62     30.18 o 
  11   2   7      517.64      496.57     30.43 o 
  12   2   7     1023.45     1057.94     72.92 o 
  13   2   7      580.72      569.70     36.28 o 
  14   2   7      351.60      387.77     31.85 o 
  15   2   7     1176.60     1247.83     63.94 o 
 -17   3   7        1.55      -31.93     21.43 o 
 -16   3   7       29.17       13.66     23.38 o 
 -15   3   7      286.70      278.85     27.76 o 
 -14   3   7      307.70      297.58     27.49 o 
 -13   3   7        3.24        8.83     14.34 o 
 -12   3   7      115.04      118.53     15.25 o 
 -11   3   7     2272.49     2219.49     53.63 o 
 -10   3   7     4545.19     4516.45     89.69 o 
  -9   3   7     1146.22     1120.12     33.02 o 
  -8   3   7      118.75      157.43     25.13 o 
  -7   3   7     7112.63     6719.80    121.36 o 
  -6   3   7    26760.09    26237.69    383.72 o 
  -5   3   7    24950.05    26004.72    380.18 o 
  -4   3   7     2021.71     2129.82     39.73 o 
  -3   3   7     3867.30     4155.01     77.01 o 
  -2   3   7    13291.95    12897.10    216.47 o 
  -1   3   7     9291.94     9091.90    179.21 o 
   0   3   7     5880.89     6184.55    109.13 o 
   1   3   7       99.06       85.55      8.14 o 
   2   3   7     1164.19     1272.81     32.35 o 
   3   3   7      466.68      487.88     19.23 o 
   4   3   7      357.16      372.28     26.04 o 
   5   3   7        0.42       -3.42      6.23 o 
   6   3   7      118.44       49.51     28.53 o 
   7   3   7      191.02      194.42     22.58 o 
   8   3   7     1376.34     1412.69     46.65 o 
   9   3   7     1673.52     1690.01     53.01 o 
  10   3   7        9.31       -8.37     13.15 o 
  11   3   7       51.00       43.04     15.46 o 
  12   3   7      347.83      378.72     29.06 o 
  13   3   7     1930.32     2009.30     64.73 o 
  14   3   7     1783.82     1816.74     62.58 o 
  15   3   7      122.87      137.68     35.53 o 
 -17   4   7      133.47      151.04     32.60 o 
 -16   4   7        3.86      -24.00     16.00 o 
 -15   4   7       43.97       69.87     20.53 o 
 -14   4   7       91.67      110.74     21.43 o 
 -13   4   7      519.97      478.75     32.59 o 
 -12   4   7     2432.95     2341.29     68.70 o 
 -11   4   7     4359.61     4344.89     88.81 o 
 -10   4   7      733.97      752.83     23.89 o 
  -9   4   7     1355.17     1354.96     40.19 o 
  -8   4   7     1196.98     1267.43     46.13 o 
  -7   4   7     1357.24     1275.87     56.18 o 
  -6   4   7      913.81      941.72     27.53 o 
  -5   4   7       51.09       58.64      7.97 o 
  -4   4   7     3213.84     3289.49     62.61 o 
  -3   4   7     1626.14     1526.20     44.18 o 
  -2   4   7     1745.21     1833.38     39.81 o 
  -1   4   7     4574.61     4362.89    164.26 o 
   0   4   7     8113.48     8392.06    165.35 o 
   1   4   7     1868.14     2008.94     62.97 o 
   2   4   7        3.97      -14.85      9.90 o 
   3   4   7       17.92       14.31     12.22 o 
   4   4   7      669.94      646.83     64.79 o 
   5   4   7     1331.11     1221.73     47.96 o 
   6   4   7      290.68      282.65     21.52 o 
   7   4   7       22.20       19.62     12.12 o 
   8   4   7     1769.87     1694.05     53.09 o 
   9   4   7      785.01      830.16     36.10 o 
  10   4   7       13.34        1.21     13.30 o 
  11   4   7      388.28      426.63     30.73 o 
  12   4   7      253.47      249.53     25.52 o 
  13   4   7        8.56        1.99     17.17 o 
  14   4   7       11.41       -8.76     17.57 o 
 -17   5   7       74.92       94.89     30.99 o 
 -16   5   7      184.21      178.07     26.13 o 
 -15   5   7      970.06      949.60     61.57 o 
 -14   5   7      249.73      261.51     27.40 o 
 -13   5   7       18.12       21.42     16.34 o 
 -12   5   7      617.85      619.14     44.31 o 
 -11   5   7     1257.75     1203.78     45.60 o 
 -10   5   7       61.41       42.39     10.01 o 
  -9   5   7       16.35       15.45      9.52 o 
  -8   5   7     1228.44     1188.43     43.76 o 
  -7   5   7      226.33      268.15     33.74 o 
  -6   5   7       43.61       23.40      9.27 o 
  -5   5   7       39.97       23.51      9.69 o 
  -4   5   7      542.95      513.72     15.97 o 
  -3   5   7      399.94      422.46     14.71 o 
  -2   5   7      933.58      866.19     24.38 o 
  -1   5   7        2.17       -2.72      6.69 o 
   0   5   7     2496.94     2453.64     74.17 o 
   1   5   7      435.95      401.42     26.56 o 
   2   5   7     1099.62     1059.55     42.79 o 
   3   5   7     2020.54     1943.93     64.26 o 
   4   5   7     1284.64     1263.96     48.83 o 
   5   5   7     1596.54     1589.38     58.51 o 
   6   5   7     2140.73     2056.97     70.76 o 
   7   5   7      718.16      639.81     30.80 o 
   8   5   7     2698.27     2855.43     75.80 o 
   9   5   7       45.13       80.22     17.09 o 
  10   5   7       67.80       55.01     16.39 o 
  11   5   7        3.13       -7.96     14.97 o 
  12   5   7      207.35      217.64     25.31 o 
  13   5   7       76.06       80.53     20.58 o 
  14   5   7        6.22       27.75     29.94 o 
 -16   6   7      181.23      201.52     42.62 o 
 -15   6   7        2.20       29.47     18.08 o 
 -14   6   7      551.28      505.99     35.56 o 
 -13   6   7      490.16      470.12     33.10 o 
 -12   6   7      570.06      554.63     40.91 o 
 -11   6   7       13.39        6.37     13.85 o 
 -10   6   7     1658.92     1609.43     81.89 o 
  -9   6   7     2661.49     2644.98     60.71 o 
  -8   6   7     3636.25     3558.11     64.55 o 
  -7   6   7     2551.40     2534.43     60.72 o 
  -6   6   7       64.53       46.98      9.69 o 
  -5   6   7     1838.00     1887.69     39.53 o 
  -4   6   7     2740.26     2753.05     53.63 o 
  -3   6   7     2133.05     2157.39     45.84 o 
  -2   6   7     7907.95     8340.56    145.69 o 
  -1   6   7     2182.21     2200.20     42.35 o 
   0   6   7      623.05      631.37     32.28 o 
   1   6   7     2811.44     2690.91     81.10 o 
   2   6   7     4178.55     4230.99    117.22 o 
   3   6   7      434.86      441.95     29.82 o 
   4   6   7      581.89      572.72     33.83 o 
   5   6   7     1815.85     1675.83     61.39 o 
   6   6   7     2019.44     1988.49    206.29 o 
   7   6   7     2170.74     2102.35    112.70 o 
   8   6   7        6.93       28.39     13.99 o 
   9   6   7     1847.60     1820.81     57.93 o 
  10   6   7     2197.56     2258.00     68.12 o 
  11   6   7     1358.55     1375.24     56.03 o 
  12   6   7      193.48      182.48     23.78 o 
  13   6   7        6.84      -22.51     15.01 o 
  14   6   7      259.16      302.43     34.87 o 
 -16   7   7      760.13      758.40     47.15 o 
 -15   7   7     1324.97     1300.42     54.42 o 
 -14   7   7      694.43      750.45     61.18 o 
 -13   7   7       70.38       89.48     20.39 o 
 -12   7   7       23.86       32.68     16.40 o 
 -11   7   7     1730.37     1720.09     47.93 o 
 -10   7   7     2022.27     2044.15     52.70 o 
  -9   7   7     1190.76     1119.72     35.48 o 
  -8   7   7        0.45      -14.06      9.37 o 
  -7   7   7     1748.81     1673.78     43.52 o 
  -6   7   7     2112.25     2011.01     65.78 o 
  -5   7   7     3131.70     3069.35     73.17 o 
  -4   7   7      235.56      238.32     14.94 o 
  -2   7   7     9158.15     8934.07    177.84 o 
  -1   7   7     8556.79     8662.39    177.54 o 
   0   7   7     1500.73     1525.40     72.92 o 
   1   7   7      173.16      168.71     36.89 o 
   2   7   7     1057.64     1181.60     48.01 o 
   3   7   7     7029.49     6716.19    176.84 o 
   4   7   7    11528.22    11103.04    277.40 o 
   5   7   7     2169.82     2095.65     73.61 o 
   6   7   7        2.89       10.24     16.04 o 
   7   7   7     1374.80     1390.21     79.86 o 
   8   7   7     2726.60     2704.01     91.15 o 
   9   7   7     1169.33     1154.70     47.77 o 
  10   7   7      781.44      840.84     39.44 o 
  11   7   7       26.37       29.97     18.24 o 
  12   7   7     1045.51     1045.45     46.93 o 
  13   7   7      625.36      673.73     41.64 o 
 -15   8   7       48.66       63.86     21.95 o 
 -14   8   7      186.72      180.57     25.58 o 
 -13   8   7      202.58      180.42     24.46 o 
 -12   8   7     1348.79     1376.56     53.40 o 
 -11   8   7      563.87      548.66     28.68 o 
 -10   8   7      186.35      157.89     17.81 o 
  -9   8   7      634.81      649.47     28.38 o 
  -8   8   7     2088.13     2107.57     53.02 o 
  -7   8   7     1026.50     1053.17     34.04 o 
  -6   8   7       14.07       14.51     11.50 o 
  -5   8   7       88.76       66.98     10.60 o 
  -4   8   7     3230.39     3116.42     64.51 o 
  -3   8   7     8931.49     8654.93    174.25 o 
  -2   8   7      159.51      137.53     18.70 o 
  -1   8   7      968.66      941.89     34.57 o 
   0   8   7     1577.78     1621.71     48.00 o 
   1   8   7     2000.15     1943.70     54.58 o 
   2   8   7     1899.71     1919.72     67.36 o 
   3   8   7      946.96      863.12     43.24 o 
   4   8   7      705.41      672.76     39.45 o 
   5   8   7     2486.64     2616.35    147.57 o 
   6   8   7     2059.80     2180.50     78.74 o 
   7   8   7      534.41      502.92     38.50 o 
   8   8   7       61.68       48.02     32.84 o 
   9   8   7        2.12      -29.74     25.65 o 
  10   8   7      558.05      568.92     36.62 o 
  11   8   7     2127.62     2246.70     71.51 o 
  12   8   7      230.42      230.37     27.58 o 
 -14   9   7       72.18       96.32     21.88 o 
 -13   9   7       12.84       31.98     17.99 o 
 -12   9   7      212.29      150.27     22.66 o 
 -11   9   7      287.00      314.38     24.00 o 
 -10   9   7      843.24      854.80     34.65 o 
  -9   9   7       21.47       11.43     12.74 o 
  -8   9   7       30.88       26.19     12.26 o 
  -7   9   7      232.77      200.11     17.72 o 
  -6   9   7      112.26       81.05     14.87 o 
  -5   9   7      558.76      555.12     27.86 o 
  -4   9   7     1563.60     1584.64     40.53 o 
  -3   9   7      108.76      122.48     16.24 o 
  -2   9   7      594.91      603.71     40.64 o 
  -1   9   7      380.62      361.57     23.60 o 
   0   9   7      186.62      182.15     17.74 o 
   1   9   7       20.92       16.10     11.68 o 
   2   9   7       65.00       68.02     18.27 o 
   3   9   7      134.06      151.20     27.89 o 
   4   9   7        0.75        7.94     25.42 o 
   5   9   7      337.29      249.07     28.87 o 
   6   9   7       74.37       94.47     30.14 o 
   7   9   7       25.91       13.77     18.05 o 
   8   9   7      198.46      155.43     27.13 o 
   9   9   7       15.05       10.12     20.68 o 
  10   9   7       99.73       85.75     25.89 o 
  11   9   7      114.85      119.42     22.76 o 
  12   9   7      298.66      305.44     30.77 o 
 -14  10   7      107.99       77.45     25.15 o 
 -13  10   7      301.89      310.46     31.58 o 
 -12  10   7      110.06       69.55     20.92 o 
 -11  10   7       75.18       56.89     15.92 o 
 -10  10   7      392.95      402.31     26.72 o 
  -9  10   7      736.15      746.76     32.29 o 
  -8  10   7      726.29      718.45     30.71 o 
  -7  10   7       15.38      -15.65     10.43 o 
  -6  10   7       23.30       15.54     13.20 o 
  -5  10   7        0.59      -10.24     11.42 o 
  -4  10   7      386.67      383.63     25.26 o 
  -3  10   7     1454.59     1363.66     44.82 o 
  -2  10   7      615.90      570.50     28.68 o 
  -1  10   7      114.00      117.31     16.23 o 
   0  10   7       16.51       12.94     11.90 o 
   1  10   7      631.56      639.28     55.16 o 
   2  10   7     1166.56     1101.32     76.87 o 
   3  10   7        7.75        5.33     17.55 o 
   4  10   7       21.27        7.27     17.10 o 
   5  10   7      427.33      435.01     37.22 o 
   6  10   7     1099.30     1071.51     54.23 o 
   7  10   7       99.71       78.28     23.34 o 
   8  10   7      111.25      120.14     26.18 o 
   9  10   7      212.87      211.46     31.42 o 
  10  10   7      355.63      405.11     41.68 o 
  11  10   7      380.09      418.70     34.83 o 
 -13  11   7       21.76       25.28     19.33 o 
 -12  11   7       85.09       49.27     24.65 o 
 -11  11   7     1976.47     2017.29     57.98 o 
 -10  11   7     2396.61     2403.52     63.32 o 
  -9  11   7      282.07      289.08     23.38 o 
  -8  11   7      286.10      270.16     22.32 o 
  -7  11   7      430.75      396.19     30.04 o 
  -6  11   7      131.56      111.02     24.18 o 
  -5  11   7     1044.54     1015.56    102.36 o 
  -4  11   7      411.99      389.05     26.26 o 
  -3  11   7       60.87       63.09     15.40 o 
  -2  11   7     2767.48     2845.78     75.24 o 
  -1  11   7     2922.29     2967.99     82.85 o 
   0  11   7      831.76      813.24     35.90 o 
   1  11   7      442.60      368.46     26.17 o 
   2  11   7      602.95      600.11     33.27 o 
   3  11   7     3903.67     3842.63     96.15 o 
   4  11   7     5825.35     6025.36    192.12 o 
   5  11   7     1116.94     1094.68     55.80 o 
   6  11   7      236.76      257.61     32.45 o 
   7  11   7      326.92      373.97     37.06 o 
   8  11   7      525.71      612.59     47.03 o 
   9  11   7      866.15      833.06     52.65 o 
  10  11   7      320.23      339.80     54.89 o 
 -11  12   7       65.46       75.12     18.21 o 
 -10  12   7      863.24      880.69     38.35 o 
  -9  12   7     2592.77     2689.48     80.11 o 
  -8  12   7     1259.30     1293.18     51.33 o 
  -7  12   7      303.68      272.55     26.93 o 
  -6  12   7      126.19       76.33     22.70 o 
  -5  12   7      805.25      775.74     45.16 o 
  -4  12   7     2795.20     2820.31     96.24 o 
  -3  12   7     3808.68     3840.86     95.32 o 
  -2  12   7     2238.68     2220.05     64.64 o 
  -1  12   7       55.65       71.32     16.76 o 
   0  12   7      246.98      249.96     23.15 o 
   1  12   7     1158.36     1220.40     45.93 o 
   2  12   7     2419.58     2426.61     70.02 o 
   3  12   7     1392.18     1478.06     56.40 o 
   4  12   7       15.41       32.18     16.85 o 
   5  12   7     2550.54     2519.42     92.57 o 
   6  12   7      930.03      926.31     52.48 o 
   7  12   7       88.81      154.81     28.47 o 
   8  12   7       15.26        4.94     21.61 o 
   9  12   7      449.91      502.54     46.10 o 
 -10  13   7      649.43      704.35     42.36 o 
  -9  13   7      206.59      196.13     26.28 o 
  -8  13   7       23.40       16.46     18.00 o 
  -7  13   7      113.30       94.44     20.41 o 
  -6  13   7      193.89      149.43     26.59 o 
  -5  13   7       25.74       23.11     20.01 o 
  -4  13   7        0.07       -8.08     17.56 o 
  -3  13   7      226.68      218.40     23.08 o 
  -2  13   7      623.01      617.17     34.33 o 
  -1  13   7      355.59      343.98     27.39 o 
   0  13   7      230.90      240.20     24.07 o 
   1  13   7        6.09       -2.06     14.11 o 
   2  13   7      421.18      338.50     62.99 o 
   3  13   7     1323.83     1371.23     64.06 o 
   4  13   7     1043.89     1060.68     58.69 o 
   5  13   7      246.10      279.43     35.27 o 
   6  13   7        0.01       -7.96     19.06 o 
   7  13   7      328.99      276.50     51.52 o 
  -8  14   7       50.85       39.22     19.03 o 
  -7  14   7       75.38       87.32     21.12 o 
  -6  14   7       64.92       57.77     23.70 o 
  -5  14   7       82.24       33.15     35.09 o 
  -4  14   7       55.26       81.67     23.67 o 
  -3  14   7       37.39        1.34     14.59 o 
  -2  14   7        8.59       -6.24     18.45 o 
  -1  14   7       82.70       64.39     23.85 o 
   0  14   7      146.00      177.29     51.74 o 
   1  14   7        2.75      -12.87     19.89 o 
   2  14   7       73.72       73.27     29.92 o 
   3  14   7      342.08      358.45     38.97 o 
   4  14   7        9.76        1.27     21.65 o 
   5  14   7       56.40       45.82     25.65 o 
  -5  15   7      732.12      698.72     76.49 o 
  -4  15   7      418.59      447.22     62.99 o 
  -3  15   7       98.73      108.43     39.14 o 
  -2  15   7      552.55      611.66     55.34 o 
  -1  15   7      441.51      416.03     40.72 o 
   0  15   7       92.83       88.30     38.92 o 
   1  15   7       89.04       56.17     25.36 o 
   2  15   7        0.31       -0.56     22.95 o 
   3  15   7      586.09      584.90     94.71 o 
 -17   0   8      335.63      284.35     54.44 o 
 -16   0   8      518.28      561.05     68.39 o 
 -15   0   8       10.91       11.41     31.94 o 
 -14   0   8     1710.48     1763.06    179.29 o 
 -13   0   8     8812.63     8664.40    228.45 o 
 -12   0   8     1984.42     1932.88     71.86 o 
 -11   0   8       84.14       95.90     20.54 o 
 -10   0   8       54.84       62.78     17.28 o 
  -9   0   8     4408.37     4475.49    155.90 o 
  -8   0   8     4663.40     4607.01    126.53 o 
  -7   0   8      916.86      948.31     29.46 o 
  -6   0   8     3827.56     3786.67     82.96 o 
  -5   0   8     8230.87     7968.47    160.03 o 
  -4   0   8     3331.67     3200.50     72.10 o 
  -3   0   8       36.39       59.96     10.00 o 
  -2   0   8     2142.73     2173.23     64.41 o 
  -1   0   8      685.37      695.92     33.29 o 
   0   0   8    10922.89    10702.22    366.68 o 
   1   0   8    17250.21    17755.12    417.22 o 
   2   0   8     2318.43     2182.07    100.33 o 
   3   0   8       46.46       60.92     13.14 o 
   4   0   8      358.85      383.82     24.27 o 
   5   0   8     1896.26     1925.40    282.32 o 
   6   0   8     8975.30     9169.34    316.29 o 
   7   0   8     7199.53     7204.23    186.31 o 
   8   0   8      354.51      399.44     74.91 o 
   9   0   8     1743.94     1793.60     66.23 o 
  10   0   8     1937.98     1938.70    107.08 o 
  11   0   8      941.77      952.03     74.24 o 
  12   0   8       57.88       24.30     30.59 o 
  13   0   8      543.79      520.11     64.79 o 
  14   0   8     2251.98     2610.88    140.37 o 
 -17   1   8        1.14        0.52     27.89 o 
 -16   1   8       60.16       45.58     20.01 o 
 -15   1   8      623.31      611.11     31.90 o 
 -14   1   8      306.40      315.87     23.50 o 
 -13   1   8      347.87      348.26     23.72 o 
 -12   1   8     2706.65     2723.18     80.15 o 
 -11   1   8     3132.81     3159.64     69.76 o 
 -10   1   8     1598.21     1711.45     44.71 o 
  -9   1   8      464.24      412.09     21.48 o 
  -8   1   8     1625.14     1646.14     41.49 o 
  -7   1   8     7190.77     7249.76    114.64 o 
  -6   1   8    12993.82    13185.36    198.98 o 
  -5   1   8     1789.57     1765.90     35.52 o 
  -4   1   8     1244.61     1366.00     29.64 o 
  -3   1   8       28.03       23.03      6.69 o 
  -2   1   8     1479.40     1421.81     38.83 o 
  -1   1   8     1607.34     1596.40     42.85 o 
   0   1   8      688.20      582.12     20.13 o 
   1   1   8        0.21       -1.17      6.86 o 
   2   1   8      490.74      529.41     18.68 o 
   3   1   8      550.98      594.95     20.60 o 
   4   1   8     1481.62     1510.04     36.00 o 
   5   1   8      908.90      924.74     30.18 o 
   6   1   8        0.68        6.34      9.03 o 
   7   1   8     2749.98     2791.21     60.43 o 
   8   1   8     5868.89     5886.93    131.50 o 
   9   1   8     2483.22     2479.90     68.53 o 
  10   1   8        1.08        2.37     13.32 o 
  11   1   8      485.96      482.05     31.45 o 
  12   1   8     1409.07     1436.33     65.53 o 
  13   1   8     2271.13     2347.92     91.31 o 
  14   1   8      242.29      232.92     34.11 o 
 -17   2   8      147.01      125.16     31.56 o 
 -16   2   8       28.20       20.01     18.46 o 
 -15   2   8       18.86        3.28     16.52 o 
 -14   2   8      213.97      211.59     21.20 o 
 -13   2   8       12.89        4.96     13.10 o 
 -12   2   8      572.48      605.65     28.01 o 
 -11   2   8      661.34      580.86     26.71 o 
 -10   2   8      464.27      453.36     24.05 o 
  -9   2   8      202.87      193.62     17.01 o 
  -8   2   8      278.08      270.83     17.24 o 
  -7   2   8      125.67      123.33     12.72 o 
  -6   2   8        5.59       -1.64      6.04 o 
  -5   2   8     1058.77     1144.75     26.44 o 
  -4   2   8      912.67      911.19     22.71 o 
  -3   2   8        0.10       -2.36      5.77 o 
  -2   2   8      117.65       90.07     11.45 o 
  -1   2   8      973.01      967.06     29.65 o 
   0   2   8      965.05     1004.50     37.29 o 
   1   2   8      179.29      167.75     11.75 o 
   2   2   8     1016.47      972.36     25.87 o 
   3   2   8     3212.03     3210.64     72.93 o 
   4   2   8       54.86       56.03      8.98 o 
   5   2   8      147.42      123.85     12.48 o 
   6   2   8      176.76      193.53     17.91 o 
   7   2   8      977.85      991.70     50.71 o 
   8   2   8      669.34      615.23     30.44 o 
   9   2   8       32.10        3.05     13.30 o 
  10   2   8      134.04      125.78     20.53 o 
  11   2   8        2.43       -9.84     13.76 o 
  12   2   8        1.96       14.32     16.01 o 
  13   2   8      183.00      221.92     33.07 o 
  14   2   8      275.67      252.46     35.14 o 
 -17   3   8       31.30       72.29     27.99 o 
 -16   3   8      210.61      239.93     28.60 o 
 -15   3   8      945.98      964.95     45.76 o 
 -14   3   8      687.70      672.01     39.13 o 
 -13   3   8        3.86       -3.14     12.42 o 
 -12   3   8      939.11      914.33     33.82 o 
 -11   3   8      498.09      449.04     24.74 o 
 -10   3   8      258.60      253.01     26.37 o 
  -9   3   8      853.63      833.79     28.63 o 
  -8   3   8      781.31      777.77     27.00 o 
  -7   3   8     2464.99     2437.44     53.44 o 
  -6   3   8     1695.06     1645.19     33.34 o 
  -5   3   8      154.62      181.22     11.24 o 
  -4   3   8     1828.61     1826.49     36.33 o 
  -3   3   8      986.98     1050.09     45.26 o 
  -2   3   8     1591.21     1656.27     53.12 o 
  -1   3   8     2539.90     2684.48     62.03 o 
   0   3   8      857.04      796.38     25.61 o 
   1   3   8      627.18      628.41     21.17 o 
   2   3   8     4674.15     4522.79     94.71 o 
   3   3   8     2842.47     2838.71     85.48 o 
   4   3   8      297.09      261.58     19.68 o 
   5   3   8     1838.57     1762.41     61.14 o 
   6   3   8      781.27      760.94     31.81 o 
   7   3   8     1640.98     1658.68     51.62 o 
   8   3   8      583.99      596.61     31.42 o 
   9   3   8       14.07        1.15     17.23 o 
  10   3   8       17.29       21.68     15.68 o 
  11   3   8        8.45      -20.37     13.58 o 
  12   3   8       38.54       43.23     26.08 o 
  13   3   8       36.41       63.93     19.44 o 
  14   3   8       34.41       57.43     35.54 o 
 -16   4   8      268.42      228.38     28.00 o 
 -15   4   8      181.51      163.56     33.04 o 
 -14   4   8     1433.61     1500.10     55.90 o 
 -13   4   8     3222.09     3185.36     87.74 o 
 -12   4   8     1073.07     1112.24     37.02 o 
 -11   4   8      186.04      195.95     17.53 o 
 -10   4   8     2618.91     2611.80     59.95 o 
  -9   4   8     4000.78     3946.13     80.26 o 
  -8   4   8     2837.65     2902.02     62.23 o 
  -7   4   8     2076.98     2087.29     48.03 o 
  -6   4   8      888.09      907.05     24.59 o 
  -5   4   8     6460.72     6654.47    117.83 o 
  -4   4   8     8066.45     8015.60    139.26 o 
  -3   4   8     2244.83     2195.99     53.77 o 
  -2   4   8      510.27      547.50     21.62 o 
  -1   4   8       68.01       57.83      9.38 o 
   0   4   8    10401.88    10427.83    204.47 o 
   1   4   8     7029.91     7104.53    180.86 o 
   2   4   8     2590.22     2454.31     75.85 o 
   3   4   8       32.54        7.21     12.40 o 
   4   4   8      474.47      456.77     30.55 o 
   5   4   8      690.86      619.01     30.73 o 
   6   4   8     3522.22     3654.36     89.12 o 
   7   4   8     2355.31     2283.81     64.42 o 
   8   4   8       17.57       11.17     13.83 o 
   9   4   8     1124.82     1159.71     44.08 o 
  10   4   8      995.69     1080.52     44.05 o 
  11   4   8      167.96      170.00     22.30 o 
  12   4   8       17.84       25.61     17.83 o 
  13   4   8        5.22       -6.87     17.38 o 
  14   4   8      817.16      920.85     45.75 o 
 -16   5   8     1105.06     1039.80     50.42 o 
 -15   5   8     1031.68     1092.90     48.85 o 
 -14   5   8      269.43      314.97     30.35 o 
 -13   5   8       63.59       55.28     18.89 o 
 -12   5   8     3120.40     2990.90     87.31 o 
 -11   5   8     4207.88     4146.27    103.28 o 
 -10   5   8     4849.50     4981.57     98.55 o 
  -9   5   8      855.08      887.42     37.22 o 
  -8   5   8     5088.33     5118.86     98.23 o 
  -7   5   8     6175.54     6071.51    129.10 o 
  -6   5   8     4704.91     4976.62     91.10 o 
  -5   5   8     4192.10     4132.64     77.59 o 
  -4   5   8        0.80       -0.59      5.14 o 
  -3   5   8     2444.92     2420.05     58.04 o 
  -2   5   8     2983.30     2856.97     77.20 o 
  -1   5   8     2905.37     3052.75     60.85 o 
   0   5   8      993.23     1088.45     61.41 o 
   1   5   8       30.78       22.26     13.81 o 
   2   5   8     1392.51     1406.78     54.67 o 
   3   5   8     3508.79     3383.81     99.10 o 
   4   5   8     2229.69     2224.45     73.33 o 
   5   5   8      147.61      168.09     21.75 o 
   6   5   8      865.52      788.23     33.70 o 
   7   5   8     1375.57     1391.85     47.36 o 
   8   5   8     1693.14     1669.65     54.37 o 
   9   5   8     2223.99     2091.95     86.68 o 
  10   5   8       68.91       74.30     18.16 o 
  11   5   8      984.55      911.34     42.21 o 
  12   5   8     1486.46     1438.55     75.57 o 
  13   5   8     1178.91     1223.24     62.59 o 
 -16   6   8      200.54      212.91     29.03 o 
 -15   6   8        4.05        6.59     18.31 o 
 -14   6   8      157.93       98.90     21.76 o 
 -13   6   8     1198.09     1151.47     48.40 o 
 -12   6   8     1679.86     1704.83     58.99 o 
 -11   6   8      173.92      142.32     20.52 o 
 -10   6   8       29.98       17.83     14.85 o 
  -9   6   8     1762.41     1839.90     57.00 o 
  -8   6   8     1806.44     1797.29     54.42 o 
  -7   6   8      739.72      781.81     38.35 o 
  -6   6   8     1105.90     1007.38     29.04 o 
  -5   6   8     1119.11     1127.65     26.52 o 
  -4   6   8     2954.36     2958.28     53.28 o 
  -3   6   8      654.87      682.41     22.82 o 
  -2   6   8     1188.99     1225.31     39.98 o 
  -1   6   8     4716.02     4695.70    104.33 o 
   0   6   8     1112.82     1119.08     45.60 o 
   1   6   8      322.60      336.89     42.29 o 
   2   6   8     1087.88     1100.89     46.25 o 
   3   6   8     1075.14     1019.17     48.82 o 
   4   6   8      173.90      151.71     20.99 o 
   5   6   8     1713.52     1688.33     63.31 o 
   6   6   8     1093.30     1075.11     48.99 o 
   7   6   8      360.81      382.45     52.64 o 
   8   6   8       82.28       34.11     14.94 o 
   9   6   8        9.97        4.68     14.71 o 
  10   6   8     1219.76     1153.45     47.02 o 
  11   6   8     1255.69     1300.90     76.10 o 
  12   6   8        0.73      -14.65     16.62 o 
  13   6   8      375.73      388.18     32.98 o 
 -15   7   8      141.61      161.45     25.27 o 
 -14   7   8       10.44       -2.50     17.04 o 
 -13   7   8      150.49      142.24     22.61 o 
 -12   7   8       17.37       20.10     16.46 o 
 -11   7   8      445.82      417.77     30.25 o 
 -10   7   8      284.76      287.19     25.04 o 
  -9   7   8        8.78       -5.79     12.36 o 
  -8   7   8      970.47      946.31     38.13 o 
  -7   7   8      433.40      406.01     26.34 o 
  -6   7   8       23.69       28.60     12.37 o 
  -5   7   8      541.38      544.70     22.05 o 
  -4   7   8      228.58      194.55     16.11 o 
  -3   7   8      456.04      404.40     18.00 o 
  -2   7   8       12.80       11.76     10.47 o 
  -1   7   8     2368.32     2312.14     63.31 o 
   0   7   8     1170.77     1249.38     40.90 o 
   1   7   8       29.33       37.97     14.79 o 
   2   7   8     1175.17     1170.51     48.98 o 
   3   7   8     1894.66     1790.83     65.05 o 
   4   7   8      728.37      702.60     39.12 o 
   5   7   8       17.33       22.51     16.43 o 
   6   7   8       58.88       68.98     19.72 o 
   7   7   8      260.59      224.83     27.45 o 
   8   7   8        2.45      -24.01     16.01 o 
   9   7   8      234.77      227.76     24.78 o 
  10   7   8      367.71      337.78     29.08 o 
  11   7   8      343.58      358.44     30.82 o 
  12   7   8      486.01      532.95     37.39 o 
 -15   8   8      103.40      138.06     28.12 o 
 -14   8   8      406.94      407.61     34.02 o 
 -13   8   8      512.65      521.31     56.45 o 
 -12   8   8       42.07       43.56     17.73 o 
 -11   8   8      320.42      312.65     28.36 o 
 -10   8   8      602.02      663.05     30.06 o 
  -9   8   8      734.80      709.75     35.44 o 
  -8   8   8      247.76      242.33     28.27 o 
  -7   8   8      911.75      909.23     36.45 o 
  -6   8   8        8.63       -9.83     12.53 o 
  -5   8   8      208.77      219.00     15.60 o 
  -4   8   8      890.80      891.99     34.09 o 
  -3   8   8     4006.13     4087.56     95.50 o 
  -2   8   8     1251.46     1350.31     43.16 o 
  -1   8   8       31.45       33.72     12.46 o 
   0   8   8     1092.95     1090.79     38.79 o 
   1   8   8     2780.13     2730.21     70.91 o 
   2   8   8     1022.32     1039.64     80.99 o 
   3   8   8      133.46      160.54     23.25 o 
   4   8   8     1062.74      986.53     47.71 o 
   5   8   8     1939.26     1904.50     71.58 o 
   6   8   8     1298.35     1336.26     78.74 o 
   7   8   8       72.54       36.86     18.96 o 
   8   8   8      496.11      564.72     42.78 o 
   9   8   8     1095.75     1064.47     68.41 o 
  10   8   8      267.73      258.85     27.67 o 
  11   8   8      247.94      265.79     29.47 o 
  12   8   8       44.78       11.51     19.77 o 
 -14   9   8      139.31      102.31     22.93 o 
 -13   9   8        0.97      -22.42     14.94 o 
 -12   9   8      464.51      450.01     34.72 o 
 -11   9   8     2153.47     2138.32     68.37 o 
 -10   9   8     1575.18     1633.30     48.55 o 
  -9   9   8        0.25       15.58     14.79 o 
  -8   9   8      125.36      131.57     26.66 o 
  -7   9   8      522.80      520.73     29.55 o 
  -6   9   8     1072.77     1148.10     53.78 o 
  -5   9   8      740.01      831.50     53.09 o 
  -4   9   8      172.39      164.67     17.97 o 
  -3   9   8     1963.28     2110.85     52.72 o 
  -2   9   8     4733.04     4787.62    109.60 o 
  -1   9   8     4141.66     4168.74     98.53 o 
   0   9   8      681.86      712.56     53.69 o 
   1   9   8       51.24       58.30     15.08 o 
   2   9   8     1923.14     1979.62     72.75 o 
   3   9   8     7671.92     7612.28    203.11 o 
   4   9   8     2922.67     2871.72    155.00 o 
   5   9   8      528.78      560.40     57.36 o 
   6   9   8      361.78      383.49     35.59 o 
   7   9   8     1717.85     1689.47     70.44 o 
   8   9   8      629.30      618.50     46.42 o 
   9   9   8      250.71      306.97     34.75 o 
  10   9   8       11.29       -6.03     16.22 o 
  11   9   8      259.58      284.90     37.14 o 
 -13  10   8      150.79      115.17     23.78 o 
 -12  10   8      447.73      429.63     36.79 o 
 -11  10   8        2.60      -22.02     14.68 o 
 -10  10   8     2299.29     2318.06     61.62 o 
  -9  10   8     3704.71     3535.37     93.44 o 
  -8  10   8     1668.30     1614.89     69.31 o 
  -7  10   8      482.73      462.24     38.37 o 
  -6  10   8       41.10       19.51     18.58 o 
  -5  10   8     1438.15     1427.34     82.79 o 
  -4  10   8     3233.42     3354.05     84.35 o 
  -3  10   8     4127.78     4293.31    101.79 o 
  -2  10   8     1447.77     1459.55     52.28 o 
  -1  10   8      364.17      361.50     25.66 o 
   0  10   8      421.91      435.95     27.76 o 
   1  10   8      374.48      368.30     26.28 o 
   2  10   8     2021.96     2009.73    107.20 o 
   3  10   8      125.75      130.26     24.53 o 
   4  10   8     1286.86     1261.45     64.79 o 
   5  10   8     2371.45     2395.82     86.99 o 
   6  10   8      410.08      377.94     36.27 o 
   7  10   8       47.08       42.44     21.08 o 
   8  10   8      184.25      230.68     32.13 o 
   9  10   8      681.79      725.74     50.21 o 
  10  10   8     1258.32     1324.36     68.08 o 
 -12  11   8       59.09       65.28     20.93 o 
 -11  11   8      427.76      439.74     30.07 o 
 -10  11   8      418.85      426.07     37.22 o 
  -9  11   8        8.30       -3.00     19.66 o 
  -8  11   8      171.49      138.73     28.10 o 
  -7  11   8       23.63       -6.29     19.24 o 
  -6  11   8      174.06      165.11     26.89 o 
  -5  11   8       63.62       45.27     19.86 o 
  -4  11   8       12.58       13.08     19.03 o 
  -3  11   8      202.13      182.59     28.08 o 
  -2  11   8     1320.64     1366.14     47.86 o 
  -1  11   8      411.41      361.99     44.90 o 
   0  11   8      111.77      108.03     18.02 o 
   1  11   8       15.89       41.36     15.04 o 
   2  11   8       45.73       67.06     16.93 o 
   3  11   8      892.08      845.26     38.62 o 
   4  11   8      529.47      521.91     49.49 o 
   5  11   8        7.90        4.05     25.20 o 
   6  11   8       47.74       99.76     24.01 o 
   7  11   8       32.72       11.73     20.00 o 
   8  11   8      231.40      231.96     33.19 o 
   9  11   8      134.98      148.20     49.72 o 
 -11  12   8       17.51        1.70     17.85 o 
 -10  12   8       30.49       47.83     29.77 o 
  -9  12   8       76.87       66.26     42.52 o 
  -8  12   8       18.12        5.49     20.09 o 
  -7  12   8       61.25       62.10     30.37 o 
  -6  12   8        4.21      -26.41     17.60 o 
  -5  12   8        3.54      -10.81     18.04 o 
  -4  12   8       95.59       93.42     23.24 o 
  -3  12   8      525.44      510.44     32.51 o 
  -2  12   8       30.25       17.63     15.44 o 
  -1  12   8       47.32       50.70     16.35 o 
   0  12   8      102.11       90.50     20.03 o 
   1  12   8      358.32      368.47     28.45 o 
   2  12   8      332.39      377.17     29.46 o 
   3  12   8      332.48      350.50     48.25 o 
   4  12   8        6.60        7.12     15.97 o 
   5  12   8      354.58      368.27     40.49 o 
   6  12   8       87.87      103.74     26.99 o 
   7  12   8        5.94      -10.83     18.77 o 
   8  12   8       13.08       58.72     24.64 o 
  -9  13   8       19.79       27.15     28.57 o 
  -8  13   8      452.23      464.77     43.24 o 
  -7  13   8      190.68      159.33     28.86 o 
  -6  13   8      330.93      322.38     35.09 o 
  -5  13   8      980.03      977.22     53.28 o 
  -4  13   8      668.93      668.33     46.48 o 
  -3  13   8      746.69      815.46    205.84 o 
  -2  13   8     2580.49     2764.17    112.48 o 
  -1  13   8     1187.85     1219.21     47.95 o 
   0  13   8      477.41      455.14     35.25 o 
   1  13   8       29.56        8.49     15.34 o 
   2  13   8      138.11      128.37     22.01 o 
   3  13   8     1956.71     1914.68     79.35 o 
   4  13   8     1963.76     1988.85     82.07 o 
   5  13   8       56.13       39.84     24.58 o 
   6  13   8      441.03      437.62     62.09 o 
  -7  14   8      153.12      151.95     29.14 o 
  -6  14   8       45.53       35.02     22.05 o 
  -5  14   8       71.97       25.31     21.73 o 
  -4  14   8     1425.18     1460.35    103.03 o 
  -3  14   8     2192.85     2278.81     87.06 o 
  -2  14   8      426.28      414.28     31.10 o 
  -1  14   8       40.63       53.54     25.65 o 
   0  14   8      528.47      467.90     42.57 o 
   1  14   8     1134.42     1122.03     70.41 o 
   2  14   8      971.04     1012.06     58.59 o 
   3  14   8        4.48       -0.09     26.77 o 
   4  14   8      936.66     1032.51     59.01 o 
 -16   1   9      262.29      227.56     27.95 o 
 -15   1   9      574.54      629.25     33.33 o 
 -14   1   9      129.34      117.35     18.22 o 
 -13   1   9     1121.84     1192.50     44.16 o 
 -12   1   9     1674.80     1799.48     49.68 o 
 -11   1   9      906.59      843.31     31.70 o 
 -10   1   9      440.18      445.49     25.50 o 
  -9   1   9        3.22       -6.88      9.50 o 
  -8   1   9      533.26      546.69     28.32 o 
  -7   1   9     4496.47     4444.66     87.24 o 
  -6   1   9     3185.31     3323.22     59.45 o 
  -5   1   9        0.22        4.43      6.87 o 
  -4   1   9      236.87      250.39     12.06 o 
  -3   1   9      184.98      211.28     11.23 o 
  -2   1   9      668.01      637.30     21.25 o 
  -1   1   9     2152.61     2171.17     47.07 o 
   0   1   9     2336.76     2534.53     61.93 o 
   1   1   9      135.83      110.43     10.83 o 
   2   1   9     3711.64     3715.18     72.08 o 
   3   1   9      601.66      598.71     25.13 o 
   4   1   9       20.15       30.22      8.59 o 
   5   1   9        1.16        1.98      8.53 o 
   6   1   9      473.55      500.57     27.81 o 
   7   1   9     1918.81     1986.01     58.33 o 
   8   1   9     1631.29     1771.71     55.54 o 
   9   1   9       58.52       14.02     27.45 o 
  10   1   9      710.84      695.23     48.14 o 
  11   1   9      486.18      532.78     44.22 o 
  12   1   9      459.92      446.66     59.39 o 
  13   1   9      480.35      547.50     52.42 o 
 -16   2   9      147.61      145.46     24.43 o 
 -15   2   9       60.88       53.30     16.26 o 
 -14   2   9     3409.54     3459.44     80.18 o 
 -13   2   9     3613.60     3768.83     84.10 o 
 -12   2   9      202.34      205.21     21.56 o 
 -11   2   9      941.33      988.29     40.39 o 
 -10   2   9     1439.77     1552.16     42.86 o 
  -9   2   9     1061.89     1071.28     33.59 o 
  -8   2   9     1824.32     1879.68     46.02 o 
  -7   2   9       11.71       20.82      9.98 o 
  -6   2   9     4681.68     4656.37     78.65 o 
  -5   2   9    10256.70    10176.74    157.15 o 
  -4   2   9     4116.33     4150.33     70.98 o 
  -3   2   9      373.19      356.74     15.45 o 
  -2   2   9       68.22       69.21      9.69 o 
  -1   2   9     1268.37     1231.87     46.08 o 
   0   2   9     9417.61     9210.55    159.90 o 
   1   2   9    12308.75    12202.87    207.77 o 
   2   2   9     1331.83     1287.10     32.27 o 
   3   2   9       34.90       49.19     12.38 o 
   4   2   9      119.75      145.20     15.75 o 
   5   2   9     2537.31     2593.88     80.57 o 
   6   2   9     4216.49     4284.98    100.84 o 
   7   2   9      582.62      604.02     36.53 o 
   8   2   9     1468.14     1599.42     52.29 o 
   9   2   9     2989.08     3080.11    104.87 o 
  10   2   9      503.34      514.21     55.77 o 
  11   2   9        1.63      -17.31     17.97 o 
  12   2   9      129.26      133.00     29.74 o 
  13   2   9      699.27      663.10     52.49 o 
 -16   3   9      383.81      424.62     40.91 o 
 -15   3   9      525.45      526.94     41.49 o 
 -14   3   9       40.33       41.52     15.28 o 
 -13   3   9     1934.44     1960.04     53.73 o 
 -12   3   9     3513.30     3695.94     81.14 o 
 -11   3   9     3895.99     3886.13     82.81 o 
 -10   3   9      974.28      984.66     59.23 o 
  -9   3   9      452.69      483.14     24.00 o 
  -8   3   9     4380.40     4379.91     87.21 o 
  -7   3   9     7032.76     7033.41    128.75 o 
  -6   3   9     4158.61     4370.24     74.44 o 
  -5   3   9      739.59      711.50     21.17 o 
  -4   3   9      388.83      377.40     15.88 o 
  -3   3   9     1371.92     1403.07     31.18 o 
  -2   3   9     2585.64     2532.13    100.32 o 
  -1   3   9     3699.88     3893.53    106.70 o 
   0   3   9      544.52      490.92     31.04 o 
   1   3   9      619.27      694.87     34.15 o 
   2   3   9     1423.12     1453.48     43.96 o 
   3   3   9     2134.22     2148.13     58.35 o 
   4   3   9     2299.54     2178.78     59.66 o 
   5   3   9       41.62       38.90     13.38 o 
   6   3   9     1802.22     1794.06     54.38 o 
   7   3   9     3011.99     3047.40     85.66 o 
   8   3   9     3293.60     3352.25     86.78 o 
   9   3   9      519.04      541.38     33.01 o 
  10   3   9      566.48      546.64     39.24 o 
  11   3   9     1308.04     1499.82     54.82 o 
  12   3   9     1058.79     1066.23     62.09 o 
  13   3   9      371.91      335.40     39.61 o 
 -16   4   9        3.31      -24.01     16.01 o 
 -15   4   9      160.97      179.08     25.30 o 
 -14   4   9      412.81      352.28     30.99 o 
 -13   4   9      478.61      527.97     35.97 o 
 -12   4   9      186.73      181.12     19.01 o 
 -11   4   9      225.66      212.06     26.63 o 
 -10   4   9      976.48      932.74     32.97 o 
  -9   4   9     1921.24     1993.35     72.86 o 
  -8   4   9       12.19       -1.22      9.90 o 
  -7   4   9     1295.91     1228.70     39.03 o 
  -6   4   9     1281.61     1270.55     34.84 o 
  -5   4   9      191.31      195.22     12.10 o 
  -4   4   9     1493.92     1599.92     37.63 o 
  -3   4   9       49.54       22.08      8.19 o 
  -2   4   9      853.82      860.90     28.80 o 
  -1   4   9      558.47      497.67     73.34 o 
   0   4   9      208.21      171.17     19.72 o 
   1   4   9      489.48      504.21     30.69 o 
   2   4   9     2152.60     2063.08     68.05 o 
   3   4   9     1172.11     1107.43     46.61 o 
   4   4   9      354.35      336.79     35.79 o 
   5   4   9     2589.76     2618.24     90.92 o 
   6   4   9       46.47       68.40     15.68 o 
   7   4   9        5.89       -9.70     12.45 o 
   8   4   9       39.15       28.33     15.13 o 
   9   4   9      436.14      414.50     29.98 o 
  10   4   9      445.60      449.14     31.56 o 
  11   4   9       22.01       -3.71     15.76 o 
  12   4   9      410.64      434.22     33.91 o 
  13   4   9      580.10      547.33    125.53 o 
 -16   5   9        7.34       20.91     19.57 o 
 -15   5   9      106.97       97.56     22.40 o 
 -14   5   9        8.25       14.42     17.34 o 
 -13   5   9        0.10       -3.13     16.95 o 
 -12   5   9       33.04       34.92     16.71 o 
 -11   5   9       92.05       83.64     19.06 o 
 -10   5   9      194.42      222.85     23.08 o 
  -9   5   9      189.37      180.82     16.56 o 
  -8   5   9      193.56      170.77     15.25 o 
  -7   5   9      793.15      722.11     35.65 o 
  -6   5   9      821.63      786.24     26.68 o 
  -5   5   9       17.77       18.27      7.24 o 
  -4   5   9      971.26      924.55     26.46 o 
  -3   5   9      476.54      458.98     22.17 o 
  -2   5   9     2227.60     2311.89     75.81 o 
  -1   5   9     7926.82     7827.36    142.11 o 
   0   5   9      628.75      619.87     38.02 o 
   1   5   9      580.64      545.87     43.87 o 
   2   5   9      413.83      421.75     76.71 o 
   3   5   9      508.97      462.17     32.28 o 
   4   5   9        9.72        4.29     13.83 o 
   5   5   9      210.29      196.76     29.92 o 
   6   5   9     1255.48     1253.08     45.31 o 
   7   5   9       72.98       66.88     16.48 o 
   8   5   9      118.52       87.28     18.17 o 
   9   5   9      262.55      240.30     25.03 o 
  10   5   9      124.44      144.93     22.41 o 
  11   5   9       14.69       -9.36     21.82 o 
  12   5   9       42.30       28.08     18.76 o 
 -15   6   9      703.51      640.71     42.69 o 
 -14   6   9      540.34      486.70     35.98 o 
 -13   6   9      159.63      191.37     24.80 o 
 -12   6   9       20.45       -1.68     15.34 o 
 -11   6   9      593.14      593.75     35.04 o 
 -10   6   9      653.86      739.75     35.96 o 
  -9   6   9     2307.39     2200.51     64.53 o 
  -8   6   9     4183.46     4044.11     98.32 o 
  -7   6   9     1417.63     1485.22     48.41 o 
  -6   6   9      341.33      335.32     23.82 o 
  -5   6   9     4400.78     4552.98     77.47 o 
  -4   6   9     4209.55     4258.38     73.24 o 
  -3   6   9     3611.27     3532.15     71.05 o 
  -2   6   9      591.35      608.41     28.82 o 
  -1   6   9      988.89      957.45     35.30 o 
   0   6   9     1406.50     1430.99     53.90 o 
   1   6   9     2208.49     2195.82     72.84 o 
   2   6   9      219.65      207.17     23.02 o 
   3   6   9      560.58      610.05     36.72 o 
   4   6   9     1212.92     1163.50     50.74 o 
   5   6   9     1097.72     1012.03     47.69 o 
   6   6   9      215.27      204.18     26.53 o 
   7   6   9        0.03       -6.89     13.63 o 
   8   6   9      718.90      653.57     34.40 o 
   9   6   9     1231.62     1272.51     57.51 o 
  10   6   9      613.56      616.35     37.89 o 
  11   6   9      253.10      233.50     27.15 o 
  12   6   9       38.35       21.68     18.72 o 
 -15   7   9      730.62      704.64     59.05 o 
 -14   7   9       55.95       43.76     23.57 o 
 -13   7   9       47.52       38.70     18.50 o 
 -12   7   9      523.62      458.37     33.50 o 
 -11   7   9     1537.86     1499.23     54.24 o 
 -10   7   9      518.62      601.35     34.72 o 
  -9   7   9        1.38       17.36     13.50 o 
  -8   7   9      672.65      697.49     33.52 o 
  -7   7   9      940.36      956.10     38.20 o 
  -6   7   9     1031.12     1038.34     38.85 o 
  -5   7   9      628.80      659.51     39.91 o 
  -4   7   9      105.86      140.52     16.13 o 
  -3   7   9     5475.75     5576.22    123.72 o 
  -2   7   9     7913.21     7733.46    206.45 o 
  -1   7   9     1555.91     1621.37     69.64 o 
   0   7   9      208.75      222.97     20.25 o 
   1   7   9     1054.16     1023.70     45.83 o 
   2   7   9     4503.57     4421.20    126.44 o 
   3   7   9     4844.98     4565.30    209.44 o 
   4   7   9     1274.59     1240.10     78.06 o 
   5   7   9        5.86        3.74     17.34 o 
   6   7   9      620.78      643.11     57.14 o 
   7   7   9     2227.11     2173.80     80.64 o 
   8   7   9      704.34      705.42     36.69 o 
   9   7   9      194.12      156.95     22.59 o 
  10   7   9       40.58       56.32     19.44 o 
  11   7   9     1238.94     1200.34     86.01 o 
 -14   8   9      568.97      548.95     39.29 o 
 -13   8   9      227.80      254.30     27.63 o 
 -12   8   9      243.74      232.58     27.00 o 
 -11   8   9       27.63       19.32     17.40 o 
 -10   8   9     2610.31     2505.17     74.46 o 
  -9   8   9     1836.87     1902.10     60.56 o 
  -8   8   9      276.73      295.92     29.45 o 
  -7   8   9       17.99        5.88     12.71 o 
  -6   8   9        0.85       10.22     16.43 o 
  -5   8   9      247.40      244.55     27.97 o 
  -4   8   9     1886.48     2006.03     57.05 o 
  -3   8   9     1111.56     1168.03     41.56 o 
  -2   8   9       78.45       62.97     18.87 o 
  -1   8   9      887.45      910.44     36.22 o 
   0   8   9     1129.44     1097.27     40.09 o 
   1   8   9      215.60      184.83     19.67 o 
   2   8   9      622.12      640.73     38.48 o 
   3   8   9      123.96       80.55     20.79 o 
   4   8   9     2721.64     2723.32    132.28 o 
   5   8   9     2852.35     2716.51    104.83 o 
   6   8   9      906.69      859.36     46.91 o 
   7   8   9       23.37       31.82     20.56 o 
   8   8   9      241.35      255.02     32.93 o 
   9   8   9      704.27      775.54     40.54 o 
  10   8   9     1812.47     1855.18     64.93 o 
  11   8   9      687.89      666.52     42.24 o 
 -13   9   9       41.89       30.24     19.37 o 
 -12   9   9      127.77      128.77     23.59 o 
 -11   9   9      301.35      255.43     27.10 o 
 -10   9   9       22.93       -1.56     16.43 o 
  -9   9   9      300.59      327.05     28.09 o 
  -8   9   9      185.79      122.70     24.34 o 
  -7   9   9        0.36       -4.55     17.70 o 
  -6   9   9       13.69       -6.68     15.88 o 
  -5   9   9        0.06       -7.38     15.78 o 
  -4   9   9        3.09        2.63     16.14 o 
  -3   9   9       93.21       88.67     16.19 o 
  -2   9   9       21.90       32.54     14.21 o 
  -1   9   9        4.58       38.67     13.82 o 
   0   9   9       40.14       33.32     13.27 o 
   1   9   9      380.67      363.20     26.52 o 
   2   9   9       15.67       23.67     17.10 o 
   3   9   9      744.09      736.40     96.96 o 
   4   9   9      701.88      645.98     40.81 o 
   5   9   9        1.30      -18.80     17.28 o 
   6   9   9      422.54      444.41     39.12 o 
   7   9   9      228.68      250.05     31.17 o 
   8   9   9      186.74      102.92     33.97 o 
   9   9   9      136.84      159.37     24.70 o 
  10   9   9        3.25      -22.83     16.57 o 
 -12  10   9       45.35       32.69     23.79 o 
 -11  10   9        8.82       12.10     23.62 o 
 -10  10   9      213.25      203.82     31.66 o 
  -9  10   9      583.78      516.00     43.00 o 
  -8  10   9      915.50      882.32     51.34 o 
  -7  10   9      502.17      460.48     56.46 o 
  -6  10   9        0.65      -14.02     16.96 o 
  -5  10   9     1199.64     1107.56     55.59 o 
  -4  10   9     1920.87     1977.91     63.29 o 
  -3  10   9      777.30      768.44     35.41 o 
  -2  10   9       90.00       97.63     35.00 o 
  -1  10   9      579.47      564.88     31.30 o 
   0  10   9      867.34      908.27     38.71 o 
   1  10   9      331.48      322.93     34.23 o 
   2  10   9       62.36       48.62     15.88 o 
   3  10   9      404.67      414.80     36.90 o 
   4  10   9      196.36      197.59     34.19 o 
   5  10   9      138.26       99.83     24.62 o 
   6  10   9       87.31      102.39     26.23 o 
   7  10   9      246.07      224.01     53.54 o 
   8  10   9      181.71      160.52     29.78 o 
   9  10   9       22.39       14.90     48.59 o 
 -11  11   9     1334.19     1414.03     71.28 o 
 -10  11   9      466.00      436.29    102.81 o 
  -9  11   9        0.08       33.87     25.87 o 
  -8  11   9      381.03      395.96     39.01 o 
  -7  11   9     1245.24     1232.53     60.85 o 
  -6  11   9     1666.64     1584.51     68.53 o 
  -5  11   9      770.82      789.49     39.88 o 
  -4  11   9       50.95       75.69     43.64 o 
  -3  11   9     3732.99     3729.27    119.00 o 
  -2  11   9     6456.92     6552.97    236.36 o 
  -1  11   9     1368.49     1353.81     51.54 o 
   0  11   9        2.93      -19.90     13.27 o 
   1  11   9      869.10      891.19     40.35 o 
   2  11   9     1844.25     1965.85     93.04 o 
   3  11   9     2410.06     2493.21     73.29 o 
   4  11   9      670.57      729.14     46.63 o 
   5  11   9      398.30      370.97     37.90 o 
   6  11   9      487.89      515.61     44.42 o 
   7  11   9      150.44      186.51     30.52 o 
   8  11   9        1.20       16.05     21.73 o 
 -10  12   9     1378.22     1364.79     69.69 o 
  -9  12   9     2412.27     2542.60    121.93 o 
  -8  12   9     1269.73     1186.38     62.33 o 
  -7  12   9      293.89      306.57     36.41 o 
  -6  12   9       15.33      -18.72     14.92 o 
  -5  12   9      660.97      660.52     46.86 o 
  -4  12   9     3069.93     3228.92    108.71 o 
  -3  12   9     2920.71     3051.59    104.38 o 
  -2  12   9      167.99      199.45     23.95 o 
  -1  12   9     2259.76     2363.24     70.31 o 
   0  12   9     1042.44     1138.41     46.06 o 
   1  12   9      489.12      495.15     33.63 o 
   2  12   9        2.83      -14.77     15.22 o 
   3  12   9      790.64      888.75     42.88 o 
   4  12   9     3166.22     3293.21    145.56 o 
   5  12   9     1817.87     1949.73     65.49 o 
   6  12   9       33.56       28.72     22.70 o 
  -8  13   9        4.41      -10.32     34.42 o 
  -7  13   9      233.23      272.66     30.51 o 
  -6  13   9      285.19      283.18     35.16 o 
  -5  13   9       16.89       -1.30     20.71 o 
  -4  13   9      115.85      132.60     33.07 o 
  -3  13   9     1204.97     1316.26     63.65 o 
  -2  13   9     1524.04     1647.38     71.60 o 
  -1  13   9      209.30      194.59     24.08 o 
   0  13   9       47.19       24.21     17.18 o 
   1  13   9      766.57      827.44     40.60 o 
   2  13   9     1094.71     1110.81     49.41 o 
   3  13   9      526.75      623.19     38.99 o 
   4  13   9      153.86      186.75     33.74 o 
  -5  14   9        6.62      -29.54     19.69 o 
  -4  14   9       65.41       87.31     25.28 o 
  -3  14   9       21.21       20.58     22.15 o 
  -2  14   9        2.95       -8.10     44.54 o 
  -1  14   9      209.79      242.89     26.58 o 
   0  14   9        1.74       11.81     21.70 o 
   1  14   9        0.06       -6.68     20.19 o 
 -16   0  10        5.81      -13.62     20.00 o 
 -15   0  10     1106.90     1154.29    137.45 o 
 -14   0  10     3251.34     3371.13    112.72 o 
 -13   0  10      496.38      568.21     43.77 o 
 -12   0  10      547.31      563.87     57.14 o 
 -11   0  10     1171.26     1246.46     56.62 o 
 -10   0  10     1642.57     1647.29     64.64 o 
  -9   0  10      307.46      337.56     42.74 o 
  -8   0  10      260.83      276.13     26.68 o 
  -7   0  10        1.68       -1.71     13.18 o 
  -6   0  10     4379.16     4222.74    126.14 o 
  -5   0  10     7222.40     7319.54    151.65 o 
  -4   0  10     2031.32     1960.93     52.12 o 
  -3   0  10        9.34        9.22      9.39 o 
  -2   0  10     1375.31     1347.72     49.15 o 
  -1   0  10       13.88        0.59     11.90 o 
   0   0  10     9445.81     9056.76    224.07 o 
   1   0  10     7705.68     7728.15    207.64 o 
   2   0  10      506.20      500.65     29.29 o 
   3   0  10      475.50      442.59     27.94 o 
   4   0  10     2034.29     2012.72     65.99 o 
   5   0  10     2018.90     2149.71    109.78 o 
   6   0  10     1026.35      947.53     70.19 o 
   7   0  10      225.92      223.61     41.84 o 
   8   0  10     5518.51     5987.97    244.76 o 
   9   0  10     4073.46     4274.23    189.87 o 
  10   0  10      159.33      110.68     40.04 o 
  11   0  10      296.92      247.01     48.14 o 
  12   0  10      499.82      587.59     69.74 o 
 -16   1  10      322.82      345.99     27.24 o 
 -15   1  10      201.02      226.96     22.56 o 
 -14   1  10      456.94      458.33     28.76 o 
 -13   1  10     3604.01     3609.36     82.40 o 
 -12   1  10     3648.80     3658.58     81.53 o 
 -11   1  10      600.55      656.85     29.39 o 
 -10   1  10       73.21       73.69     13.37 o 
  -9   1  10      520.73      487.22     24.34 o 
  -8   1  10     1495.49     1419.58     39.32 o 
  -7   1  10     1098.33     1157.70     34.81 o 
  -6   1  10     2576.44     2678.38     46.19 o 
  -5   1  10      571.19      546.44     22.77 o 
  -4   1  10       63.64       79.70      8.63 o 
  -3   1  10        1.12        0.30      6.20 o 
  -2   1  10      132.75      135.07     12.47 o 
  -1   1  10     2145.15     2151.19     48.21 o 
   0   1  10      626.81      554.68     21.17 o 
   1   1  10     2977.39     2947.72     60.60 o 
   2   1  10     2074.91     2089.65     47.15 o 
   3   1  10     1394.87     1376.89     59.88 o 
   4   1  10      188.03      154.87     16.98 o 
   5   1  10     1222.08     1286.70     43.42 o 
   6   1  10     4042.31     4073.11     97.89 o 
   7   1  10     5214.15     5115.24    150.80 o 
   8   1  10     2179.40     2171.05     83.97 o 
   9   1  10       37.02       27.66     21.89 o 
  10   1  10     1471.92     1485.00     68.72 o 
  11   1  10      824.67      880.63     53.27 o 
  12   1  10      445.15      404.80     43.42 o 
 -16   2  10        0.34      -20.64     13.76 o 
 -15   2  10       37.28       23.32     15.50 o 
 -14   2  10       67.70       46.10     15.80 o 
 -13   2  10        6.34      -14.08     15.26 o 
 -12   2  10       45.73       38.74     14.44 o 
 -11   2  10      114.49       93.59     16.11 o 
 -10   2  10       19.41        7.41     11.03 o 
  -9   2  10       11.31        0.48     10.01 o 
  -8   2  10      697.56      698.16     27.07 o 
  -7   2  10     2319.01     2312.80     54.00 o 
  -6   2  10        3.13       -3.42      9.23 o 
  -5   2  10      340.98      284.23     18.68 o 
  -4   2  10      505.80      515.23     18.78 o 
  -3   2  10      387.45      376.05     20.66 o 
  -2   2  10        2.06       -4.42      6.75 o 
  -1   2  10      256.92      253.93     15.66 o 
   0   2  10     2191.30     2124.89     47.00 o 
   1   2  10     1209.14     1161.52     38.83 o 
   2   2  10     1404.70     1366.31     43.16 o 
   3   2  10      562.64      562.95     42.34 o 
   4   2  10      913.03      817.31     32.97 o 
   5   2  10     1135.86     1112.29     40.06 o 
   6   2  10       46.16       28.58     13.97 o 
   7   2  10       41.45       66.37     15.86 o 
   8   2  10        0.51        4.48     14.12 o 
   9   2  10       55.36       45.23     22.48 o 
  10   2  10       41.86        1.59     19.77 o 
  11   2  10       62.65       29.93     24.30 o 
  12   2  10      186.91      215.02     33.24 o 
 -16   3  10      138.51      108.61     24.72 o 
 -15   3  10      468.35      509.68     38.04 o 
 -14   3  10      158.87      143.38     25.95 o 
 -13   3  10      148.82      162.98     19.18 o 
 -12   3  10      981.09      898.43     34.67 o 
 -11   3  10       77.32       65.23     13.76 o 
 -10   3  10       22.36       22.12     11.64 o 
  -9   3  10        3.19       -1.45      9.99 o 
  -8   3  10      723.03      680.56     39.61 o 
  -7   3  10     1883.18     1812.64     45.64 o 
  -6   3  10     1699.50     1699.40     43.24 o 
  -5   3  10       73.57       76.90     10.39 o 
  -4   3  10     1356.34     1307.71     35.97 o 
  -3   3  10     1008.21      983.39     26.05 o 
  -2   3  10      483.21      454.24     32.54 o 
  -1   3  10      734.15      765.80     37.66 o 
   0   3  10       11.46        8.53     12.86 o 
   1   3  10     1772.04     1720.94     50.02 o 
   2   3  10      726.70      714.98     30.38 o 
   3   3  10      260.09      277.85     21.80 o 
   4   3  10      615.56      608.07     30.04 o 
   5   3  10      179.84      169.36     19.53 o 
   6   3  10       13.41        4.94     12.79 o 
   7   3  10      951.30      888.57     38.41 o 
   8   3  10      164.72      154.34     27.26 o 
   9   3  10       72.98       74.92     18.85 o 
  10   3  10      436.25      394.34     39.53 o 
  11   3  10      243.04      226.04     33.24 o 
  12   3  10      139.04      183.80     32.61 o 
 -15   4  10      843.10      818.19     45.13 o 
 -14   4  10     1456.29     1569.72     58.93 o 
 -13   4  10     1248.85     1253.54     51.68 o 
 -12   4  10       96.34      101.77     21.39 o 
 -11   4  10     2689.95     2696.43     69.55 o 
 -10   4  10     1402.89     1414.13     41.23 o 
  -9   4  10     2460.11     2583.83     60.30 o 
  -8   4  10     4024.89     4162.73     85.04 o 
  -7   4  10      342.77      330.87     20.14 o 
  -6   4  10     5123.95     5016.01     97.26 o 
  -5   4  10     3646.51     3822.83     67.59 o 
  -4   4  10     1674.59     1667.11     36.40 o 
  -3   4  10      533.60      513.21     21.31 o 
  -2   4  10      200.83      168.16     20.87 o 
  -1   4  10     3110.18     3167.63    128.26 o 
   0   4  10     3927.00     3767.94    107.67 o 
   1   4  10     1100.43     1079.22     46.28 o 
   2   4  10       46.75       25.42     15.27 o 
   3   4  10     2013.21     2020.18     58.37 o 
   4   4  10     1640.40     1590.39     55.66 o 
   5   4  10     1395.56     1300.31     45.78 o 
   6   4  10      863.61      901.90     38.61 o 
   7   4  10      186.36      187.34     22.27 o 
   8   4  10     1581.76     1670.08     56.47 o 
   9   4  10     1783.23     1888.72     85.06 o 
  10   4  10      596.03      598.34     37.71 o 
  11   4  10       10.60      -30.00     20.00 o 
  12   4  10       48.79       55.86     25.30 o 
 -15   5  10       50.30       71.11     22.36 o 
 -14   5  10      268.93      240.01     28.00 o 
 -13   5  10     1299.76     1221.87     69.70 o 
 -12   5  10     3490.46     3435.83     94.19 o 
 -11   5  10     1360.49     1349.70     51.33 o 
 -10   5  10       10.76       -3.01     18.95 o 
  -9   5  10      724.56      711.11     58.81 o 
  -8   5  10     3301.21     3207.08    115.39 o 
  -7   5  10     4591.70     4748.35     93.64 o 
  -6   5  10     1989.93     2010.08     48.46 o 
  -5   5  10       69.10       51.43     11.23 o 
  -4   5  10      133.64      153.62     15.78 o 
  -3   5  10     2931.62     2950.65     62.69 o 
  -2   5  10     4573.76     4462.84    115.61 o 
  -1   5  10      599.64      648.12     29.77 o 
   0   5  10       75.83       72.42     17.60 o 
   1   5  10      437.49      463.30     43.19 o 
   2   5  10     3513.86     3368.82    101.00 o 
   3   5  10     2546.62     2410.83     80.48 o 
   4   5  10      134.03      116.26     21.14 o 
   5   5  10      800.14      761.05     52.23 o 
   6   5  10     3371.92     3290.86     86.26 o 
   7   5  10     3216.39     3269.64     87.27 o 
   8   5  10      357.93      404.04     30.43 o 
   9   5  10       99.68      114.66     21.33 o 
  10   5  10      720.77      696.44     38.75 o 
  11   5  10     1368.72     1329.81     53.66 o 
 -14   6  10      299.74      281.20     30.01 o 
 -13   6  10      294.74      287.06     28.63 o 
 -12   6  10      278.55      257.29     27.30 o 
 -11   6  10       53.37       45.31     18.16 o 
 -10   6  10      884.99      896.87     41.36 o 
  -9   6  10      375.95      380.90     28.45 o 
  -8   6  10      740.52      709.42     34.51 o 
  -7   6  10      541.57      523.54     50.84 o 
  -6   6  10        8.57       19.36     17.28 o 
  -5   6  10      183.50      229.05     27.02 o 
  -4   6  10     1462.41     1428.46     37.66 o 
  -3   6  10       34.40        6.86      9.36 o 
  -2   6  10     1251.09     1291.11     49.77 o 
  -1   6  10     1089.66     1088.01     38.91 o 
   0   6  10     2128.55     2132.28     72.23 o 
   1   6  10     1619.28     1665.20     62.27 o 
   2   6  10      584.72      568.80     79.19 o 
   3   6  10      208.48      192.05     24.96 o 
   4   6  10     3117.83     3026.14     96.71 o 
   5   6  10     1852.07     1924.15     72.37 o 
   6   6  10      287.51      235.82     24.18 o 
   7   6  10      289.28      274.27     25.57 o 
   8   6  10      341.77      322.96     27.72 o 
   9   6  10      329.43      348.07     29.99 o 
  10   6  10      503.31      442.02     38.65 o 
  11   6  10       30.00       20.69     19.20 o 
 -14   7  10      161.46      156.17     25.57 o 
 -13   7  10        5.01        4.01     17.21 o 
 -12   7  10       32.58      -12.24     15.93 o 
 -11   7  10       77.70       57.12     17.63 o 
 -10   7  10        1.20      -11.14     14.46 o 
  -9   7  10        2.31      -10.00     14.29 o 
  -8   7  10        0.18      -17.31     11.54 o 
  -7   7  10      806.89      848.89     47.98 o 
  -6   7  10      441.91      435.86     63.66 o 
  -5   7  10      507.73      506.59     38.02 o 
  -4   7  10      355.35      327.60     31.78 o 
  -3   7  10      270.66      259.85     21.89 o 
  -2   7  10      102.03      120.53     16.24 o 
  -1   7  10       32.69       34.50     16.72 o 
   0   7  10      121.31      156.95     18.59 o 
   1   7  10       11.44        8.07     14.70 o 
   2   7  10      216.36      223.19     26.41 o 
   3   7  10      708.00      666.16     40.66 o 
   4   7  10       82.50       43.47     19.56 o 
   5   7  10      317.22      298.63     36.89 o 
   6   7  10      927.70      891.15     49.15 o 
   7   7  10       31.93       19.46     15.85 o 
   8   7  10        0.73        0.93     14.75 o 
   9   7  10      159.84      107.42     25.48 o 
  10   7  10        1.45       -9.89     17.92 o 
 -13   8  10      532.20      475.76     37.18 o 
 -12   8  10      101.15      108.97     21.54 o 
 -11   8  10       68.73       94.84     20.80 o 
 -10   8  10     1894.17     1848.76     61.95 o 
  -9   8  10     2901.04     3150.27    107.71 o 
  -8   8  10     1398.80     1352.72     73.11 o 
  -7   8  10      263.07      210.55     28.62 o 
  -6   8  10      312.52      306.11     32.42 o 
  -5   8  10     1168.06     1221.70     57.81 o 
  -4   8  10      606.40      617.96    102.58 o 
  -3   8  10        7.24       25.25     11.95 o 
  -2   8  10      143.72      139.01     18.27 o 
  -1   8  10      250.25      211.86     39.97 o 
   0   8  10      108.13       91.32     16.63 o 
   1   8  10       85.89       97.66     17.02 o 
   2   8  10      987.69     1039.00     50.09 o 
   3   8  10     1504.36     1493.30     62.63 o 
   4   8  10      390.76      388.75     43.87 o 
   5   8  10      305.15      335.59     36.89 o 
   6   8  10       98.41       51.99     21.31 o 
   7   8  10        4.08      -25.26     16.84 o 
   8   8  10      285.09      275.12     27.96 o 
   9   8  10     1025.49     1097.33     49.38 o 
 -12   9  10      512.55      534.85     48.10 o 
 -11   9  10     1387.07     1309.30     65.53 o 
 -10   9  10      218.82      220.38     32.11 o 
  -9   9  10      638.58      721.71    159.27 o 
  -8   9  10     2214.01     2124.50     82.70 o 
  -7   9  10     2428.32     2376.90     88.78 o 
  -6   9  10     1189.73     1224.29     59.45 o 
  -5   9  10        0.53       -0.90     30.37 o 
  -4   9  10     2720.30     2592.86     92.98 o 
  -3   9  10     5203.68     5176.75    150.60 o 
  -2   9  10     3820.13     3852.44    145.44 o 
  -1   9  10      547.41      560.04     31.76 o 
   0   9  10      419.93      400.64     28.42 o 
   1   9  10      448.12      462.34     30.28 o 
   2   9  10      674.80      702.81     41.57 o 
   3   9  10     1116.20     1049.52     52.49 o 
   4   9  10      274.66      226.38     29.88 o 
   5   9  10      151.69      151.74     26.40 o 
   6   9  10      404.15      375.34     51.74 o 
   7   9  10      246.11      289.84     33.72 o 
   8   9  10      216.23      161.43     29.27 o 
   9   9  10       11.76        6.61     19.69 o 
 -11  10  10      215.29      247.04     34.92 o 
 -10  10  10     2150.22     2285.86     91.80 o 
  -9  10  10     2268.73     2306.04     89.89 o 
  -8  10  10      337.41      300.09     34.59 o 
  -7  10  10        9.14       13.79     19.20 o 
  -6  10  10      375.52      358.77     62.54 o 
  -5  10  10     1628.14     1440.28     67.07 o 
  -4  10  10     1972.41     1864.99     75.47 o 
  -3  10  10      107.83      156.69     27.57 o 
  -2  10  10     1826.23     1916.75     81.79 o 
  -1  10  10     3032.14     3043.91    111.82 o 
   0  10  10      616.82      604.31     33.62 o 
   1  10  10       71.24       59.79     16.86 o 
   2  10  10       35.89       49.27     16.04 o 
   3  10  10      396.06      470.88     45.67 o 
   4  10  10     2563.95     2614.14    109.78 o 
   5  10  10     1708.27     1666.98    147.57 o 
   6  10  10      286.81      323.48     52.64 o 
   7  10  10        2.63       -7.32     25.20 o 
   8  10  10       99.23       74.22     24.97 o 
 -10  11  10        5.20      -18.00     21.46 o 
  -9  11  10       97.64      160.66     53.09 o 
  -8  11  10      235.91      289.50     35.89 o 
  -7  11  10       92.64      128.89     56.24 o 
  -6  11  10        0.93      -19.97     19.13 o 
  -5  11  10       70.54       44.72     19.36 o 
  -4  11  10      378.50      444.77     39.81 o 
  -3  11  10      957.43     1025.42     94.03 o 
  -2  11  10     1026.53     1044.14     60.96 o 
  -1  11  10       91.24      105.31     26.62 o 
   0  11  10      186.56      204.04     23.18 o 
   1  11  10      124.09      112.18     19.53 o 
   2  11  10      499.60      539.60     37.72 o 
   3  11  10      878.96      861.62     47.09 o 
   4  11  10      142.41      136.08     26.85 o 
   5  11  10       37.38       55.61     23.84 o 
   6  11  10       73.43       40.69     23.37 o 
  -8  12  10        3.07       34.86     31.94 o 
  -7  12  10       13.20       25.13     22.30 o 
  -6  12  10       97.36       99.33     23.26 o 
  -5  12  10      253.73      224.80     31.43 o 
  -4  12  10      425.95      472.82     42.24 o 
  -3  12  10       77.07       65.08     29.92 o 
  -2  12  10       79.94       87.34     24.86 o 
  -1  12  10       49.58       50.82     18.11 o 
   0  12  10        4.19      -18.40     21.20 o 
   1  12  10        2.94       -3.79     16.39 o 
   2  12  10       91.33      116.85     21.22 o 
   3  12  10       21.88       17.28     17.20 o 
   4  12  10        8.06       32.77     17.83 o 
   5  12  10        9.75       -0.35     16.67 o 
  -6  13  10      149.15      141.91     29.14 o 
  -5  13  10        0.08        1.59     21.58 o 
  -4  13  10      220.77      208.29     33.05 o 
  -3  13  10     1832.93     1996.78     82.53 o 
  -2  13  10     1261.40     1321.86     66.06 o 
  -1  13  10        2.47        9.71     21.52 o 
   0  13  10      338.57      391.37     31.43 o 
   1  13  10      180.87      219.43     26.37 o 
   2  13  10      382.64      394.87     32.32 o 
 -15   1  11       82.67       66.68     26.95 o 
 -14   1  11      153.11      133.68     19.74 o 
 -13   1  11     2010.72     1995.89     56.19 o 
 -12   1  11      993.48     1080.38     38.85 o 
 -11   1  11      266.85      297.38     36.63 o 
 -10   1  11       80.23       97.51     14.88 o 
  -9   1  11        2.21      -15.11     10.08 o 
  -8   1  11      122.27      148.17     15.47 o 
  -7   1  11     1024.48     1028.38     36.56 o 
  -6   1  11     2971.56     2888.18     56.29 o 
  -5   1  11        3.99       -4.28      7.17 o 
  -4   1  11     1520.44     1615.29     33.49 o 
  -3   1  11       94.37      120.77     10.51 o 
  -2   1  11       47.91       40.11     10.03 o 
  -1   1  11      298.98      291.06     19.94 o 
   0   1  11      164.09      157.69     14.11 o 
   1   1  11     5750.65     5650.49    124.11 o 
   2   1  11     2440.17     2479.58     65.50 o 
   3   1  11       29.62       10.84     12.95 o 
   4   1  11      165.59      157.48     25.08 o 
   5   1  11     1049.63     1000.33     51.54 o 
   6   1  11     1838.68     1915.04     76.51 o 
   7   1  11     1588.33     1682.15     72.38 o 
   8   1  11       76.49       81.83     24.97 o 
   9   1  11      562.15      533.81     45.44 o 
  10   1  11      455.16      399.42     40.17 o 
  11   1  11       69.63       91.89     26.65 o 
 -15   2  11      640.68      589.03     40.58 o 
 -14   2  11     1482.06     1493.45     48.53 o 
 -13   2  11      142.11      162.55     19.84 o 
 -12   2  11      489.24      475.95     27.88 o 
 -11   2  11      661.56      750.72     31.51 o 
 -10   2  11      939.26      868.27     38.96 o 
  -9   2  11     1073.75     1060.45     35.02 o 
  -8   2  11      679.48      667.38     29.29 o 
  -7   2  11      193.00      222.46     31.37 o 
  -6   2  11     3076.00     2979.19     65.57 o 
  -5   2  11     3949.39     4042.09     72.99 o 
  -4   2  11     1899.75     1975.09     38.25 o 
  -3   2  11       61.43       64.57      9.13 o 
  -2   2  11      143.72      139.51     17.35 o 
  -1   2  11     5020.82     5023.77    112.46 o 
   0   2  11     9758.76     9397.85    193.49 o 
   1   2  11      804.65      743.66     32.50 o 
   2   2  11     2217.50     2212.51     61.67 o 
   3   2  11     5090.04     4820.37    110.89 o 
   4   2  11     2701.53     2530.98     68.82 o 
   5   2  11      419.19      430.64     27.68 o 
   6   2  11       68.24       20.65     19.09 o 
   7   2  11     1236.25     1410.89     64.88 o 
   8   2  11     2935.47     2903.12    104.19 o 
   9   2  11     1476.80     1471.58     69.32 o 
  10   2  11       19.57       11.58     33.74 o 
  11   2  11      144.76      167.57     31.74 o 
 -15   3  11       23.08       -0.06     25.65 o 
 -14   3  11      737.20      681.89     78.73 o 
 -13   3  11     1917.31     1985.02     67.19 o 
 -12   3  11     1940.28     2169.45     57.87 o 
 -11   3  11      417.79      445.86     26.23 o 
 -10   3  11      215.93      216.65     18.87 o 
  -9   3  11      136.08       83.80     14.21 o 
  -8   3  11     1270.97     1229.17     37.95 o 
  -7   3  11     2767.18     2827.86     63.74 o 
  -6   3  11     1174.45     1187.28     36.12 o 
  -5   3  11       22.34        6.13     10.05 o 
  -4   3  11      268.92      276.05     15.91 o 
  -3   3  11     2209.77     2240.42     52.11 o 
  -2   3  11     3651.84     3702.13     88.53 o 
  -1   3  11       41.46       31.77     12.88 o 
   0   3  11     3266.09     3140.28     78.57 o 
   1   3  11     7617.57     7594.90    166.11 o 
   2   3  11     8027.38     7666.11    163.95 o 
   3   3  11      554.28      440.65     28.12 o 
   4   3  11      661.44      669.52     32.04 o 
   5   3  11     3652.46     3446.17     88.15 o 
   6   3  11     4242.31     4312.89    105.69 o 
   7   3  11     1490.26     1519.87     52.74 o 
   8   3  11      227.28      181.62     30.06 o 
   9   3  11       93.62       43.52     29.24 o 
  10   3  11      166.86      152.51     30.22 o 
  11   3  11      132.44      160.37     32.52 o 
 -14   4  11       37.05       24.02     21.25 o 
 -13   4  11      197.53      169.36     24.57 o 
 -12   4  11      103.43       91.95     21.13 o 
 -11   4  11       53.22       64.88     23.52 o 
 -10   4  11       38.41       24.58     16.93 o 
  -9   4  11       21.89       10.68     10.75 o 
  -8   4  11       96.54       77.35     14.02 o 
  -7   4  11      398.66      375.00     21.80 o 
  -6   4  11      687.46      646.77     45.20 o 
  -5   4  11     3135.74     3091.27     78.36 o 
  -4   4  11     5020.58     5042.05     97.69 o 
  -3   4  11      800.29      787.93     28.18 o 
  -2   4  11     1290.77     1261.07     42.79 o 
  -1   4  11     2975.53     2870.40    102.81 o 
   0   4  11     1966.14     1980.65    100.33 o 
   1   4  11     1149.60      999.04     93.81 o 
   2   4  11       21.41        0.99     14.55 o 
   3   4  11       95.95      110.67     17.38 o 
   4   4  11      521.58      516.36     30.70 o 
   5   4  11        1.44      -19.82     13.21 o 
   6   4  11      878.56      847.79     38.84 o 
   7   4  11      833.83      883.54     40.36 o 
   8   4  11      157.05      112.61     21.21 o 
   9   4  11       93.19       87.67     25.43 o 
  10   4  11       30.06        8.32     22.26 o 
 -14   5  11        3.30        9.72     18.44 o 
 -13   5  11       84.62       55.22     24.31 o 
 -12   5  11      189.91      193.75     24.94 o 
 -11   5  11      229.56      193.95     24.47 o 
 -10   5  11      514.13      436.16     40.57 o 
  -9   5  11       18.93       -9.46     13.36 o 
  -8   5  11      720.52      739.34     36.13 o 
  -7   5  11     1538.09     1521.11     50.88 o 
  -6   5  11       26.72        9.99     12.58 o 
  -5   5  11     1618.14     1551.44     48.95 o 
  -4   5  11      490.33      462.69     27.15 o 
  -3   5  11        1.06        1.87      9.43 o 
  -2   5  11      117.39      126.01     16.72 o 
  -1   5  11       47.46       46.77     13.38 o 
   0   5  11      209.80      243.87     26.04 o 
   1   5  11       50.22       53.73     17.46 o 
   2   5  11       76.07       74.64     19.06 o 
   3   5  11       18.53       27.98     14.50 o 
   4   5  11       37.10       40.68     15.46 o 
   5   5  11      771.47      699.51     35.09 o 
   6   5  11        0.01      -15.37     16.24 o 
   7   5  11      815.26      780.49     45.15 o 
   8   5  11      109.21      110.34     21.01 o 
   9   5  11      192.04      242.25     26.60 o 
  10   5  11      233.90      247.66     34.35 o 
 -14   6  11     1115.36     1141.83     66.90 o 
 -13   6  11      243.05      258.81     29.61 o 
 -12   6  11      172.63      147.01     23.61 o 
 -11   6  11      919.26      966.20     49.36 o 
 -10   6  11     1471.62     1473.16     53.94 o 
  -9   6  11      972.18     1000.00     43.25 o 
  -8   6  11      845.35      835.40     49.13 o 
  -7   6  11        1.67        6.30     17.28 o 
  -6   6  11     1691.41     1581.39     65.92 o 
  -5   6  11      646.43      628.34     41.70 o 
  -4   6  11        8.46       18.56     16.56 o 
  -3   6  11       16.79       21.59     10.52 o 
  -2   6  11      715.60      641.67     30.35 o 
  -1   6  11     1235.81     1161.04     41.47 o 
   0   6  11      675.22      714.78     39.24 o 
   1   6  11        6.25       14.62     15.59 o 
   2   6  11      671.99      650.64     39.43 o 
   3   6  11     1584.08     1544.98     62.36 o 
   4   6  11     1388.73     1381.94     59.17 o 
   5   6  11     1354.50     1318.26     49.15 o 
   6   6  11      990.34      927.54     41.45 o 
   7   6  11       99.22       90.04     20.32 o 
   8   6  11     1585.40     1597.54     58.08 o 
   9   6  11     1230.40     1378.94     61.92 o 
  10   6  11      404.39      388.46     42.29 o 
 -13   7  11      536.70      458.20     36.40 o 
 -12   7  11      904.27      906.68     78.50 o 
 -11   7  11     1044.07      960.25     45.05 o 
 -10   7  11       36.51       72.42     50.17 o 
  -9   7  11     1310.67     1292.43     62.33 o 
  -8   7  11     1377.84     1328.42     62.51 o 
  -7   7  11      959.62     1006.01     53.17 o 
  -6   7  11      872.71      917.33    130.93 o 
  -5   7  11       42.58        7.83     45.89 o 
  -4   7  11     1258.87     1319.90     59.83 o 
  -3   7  11     2091.86     2254.14     83.16 o 
  -2   7  11     1557.12     1574.85     50.42 o 
  -1   7  11       85.06       85.24     16.54 o 
   0   7  11      733.02      715.32     33.63 o 
   1   7  11     1399.46     1442.64     59.57 o 
   2   7  11     1803.62     1696.19     69.51 o 
   3   7  11      793.08      752.11     99.66 o 
   4   7  11       58.68       46.95     19.53 o 
   5   7  11     1508.83     1393.74     62.36 o 
   6   7  11     2538.06     2598.36     77.17 o 
   7   7  11      799.04      917.93     42.98 o 
   8   7  11      149.14      157.05     26.63 o 
   9   7  11       81.43       83.07     21.31 o 
 -12   8  11        1.09      -16.15     46.57 o 
 -11   8  11      349.00      365.10     39.07 o 
 -10   8  11     1374.62     1529.70     70.52 o 
  -9   8  11      530.24      527.11     43.46 o 
  -8   8  11      125.52      127.28     27.00 o 
  -7   8  11      314.50      302.32     37.34 o 
  -6   8  11      162.89      175.77     28.05 o 
  -5   8  11     1672.22     1740.68     72.47 o 
  -4   8  11     1748.82     1722.09     71.76 o 
  -3   8  11       88.22       89.94     24.97 o 
  -2   8  11     1183.86     1123.57     42.75 o 
  -1   8  11     2070.35     2036.48     61.49 o 
   0   8  11      570.16      592.21     32.77 o 
   1   8  11      767.47      670.62     33.55 o 
   2   8  11       47.57       47.47     20.24 o 
   3   8  11      871.21      857.35     53.99 o 
   4   8  11     2110.34     2234.85     82.07 o 
   5   8  11      806.04      730.99     45.69 o 
   6   8  11      142.01      147.53     27.63 o 
   7   8  11      459.97      449.86     33.85 o 
   8   8  11      194.87      204.66     25.24 o 
 -11   9  11       19.15       23.73     24.30 o 
 -10   9  11        1.15      -37.46     24.97 o 
  -9   9  11      213.86      178.31     30.17 o 
  -8   9  11       53.08       58.34     23.13 o 
  -7   9  11       35.56       36.57     20.74 o 
  -6   9  11        0.85      -11.21     17.04 o 
  -5   9  11       67.50       89.34     24.40 o 
  -4   9  11       12.38        6.49     19.36 o 
  -3   9  11      974.90     1043.10     73.79 o 
  -2   9  11     1001.05     1034.01     54.88 o 
  -1   9  11        2.13      -12.41     13.41 o 
   0   9  11       31.22       23.66     15.08 o 
   1   9  11        5.60       15.09     13.84 o 
   2   9  11      489.03      474.77     59.94 o 
   3   9  11      542.33      513.24     40.95 o 
   4   9  11        8.51       -0.11     18.70 o 
   5   9  11      126.16       80.59     24.15 o 
   6   9  11      127.53       97.79     25.04 o 
   7   9  11       16.82      -15.17     20.32 o 
 -10  10  11     1072.18     1165.08     72.66 o 
  -9  10  11      640.30      589.09     67.94 o 
  -8  10  11       72.98       68.95     24.63 o 
  -7  10  11       98.84       84.43     25.16 o 
  -6  10  11       58.97       39.32     22.58 o 
  -5  10  11       78.37      109.76     27.45 o 
  -4  10  11       57.92       49.49     21.75 o 
  -3  10  11      169.75      209.28     30.62 o 
  -2  10  11      404.08      383.60     37.48 o 
  -1  10  11       11.52        6.00     17.46 o 
   0  10  11        6.09      -16.32     13.09 o 
   1  10  11       27.46       -1.50     17.99 o 
   2  10  11      108.69       94.20     19.46 o 
   3  10  11      179.84      196.33     23.16 o 
   4  10  11      463.46      497.30     42.46 o 
   5  10  11      177.78      199.28     30.82 o 
   6  10  11       39.39       45.68     24.01 o 
  -8  11  11     2388.46     2305.86     92.37 o 
  -7  11  11      944.08      991.52     60.74 o 
  -6  11  11       16.50      -14.18     20.61 o 
  -5  11  11      165.44      172.03     29.53 o 
  -4  11  11     1329.35     1359.20     66.09 o 
  -3  11  11     3205.68     3375.65    114.76 o 
  -2  11  11      993.14     1052.87     57.42 o 
  -1  11  11        6.38      -16.24     17.70 o 
   0  11  11      221.92      221.73     24.60 o 
   1  11  11       95.84       68.39     18.97 o 
   2  11  11      354.24      400.56     31.39 o 
   3  11  11     1105.65     1106.62     49.59 o 
   4  11  11       37.10       53.91     24.73 o 
  -6  12  11     1180.75     1208.65     63.37 o 
  -5  12  11      751.68      829.69     53.06 o 
  -4  12  11      294.49      392.00     39.78 o 
  -3  12  11       42.47       61.59     29.47 o 
  -2  12  11     1694.37     1870.09     79.76 o 
  -1  12  11     1395.89     1531.05     72.05 o 
   0  12  11      292.55      309.10     28.56 o 
   1  12  11       43.89       67.91     19.72 o 
   2  12  11       39.06       40.16     19.70 o 
 -14   0  12      931.36      963.80     56.12 o 
 -13   0  12        0.00       33.83     21.69 o 
 -12   0  12     1257.54     1358.09     63.38 o 
 -11   0  12      873.66      869.17     49.83 o 
 -10   0  12      574.21      507.88     38.91 o 
  -9   0  12      879.62      919.88     48.10 o 
  -8   0  12       21.39       35.96     20.70 o 
  -7   0  12     1819.56     1877.71     70.57 o 
  -6   0  12     4822.42     4760.89    136.00 o 
  -5   0  12     6565.76     6544.21    222.93 o 
  -4   0  12     1485.35     1527.89     47.96 o 
  -3   0  12     2083.43     1959.89     71.89 o 
  -2   0  12     2278.66     2400.36     77.62 o 
  -1   0  12     2883.98     2817.64     86.57 o 
   0   0  12     4974.33     4975.20    198.86 o 
   1   0  12      607.35      664.08     57.14 o 
   2   0  12     3708.48     3575.50    157.92 o 
   3   0  12      545.30      426.07     51.29 o 
   4   0  12      246.61      225.41     41.39 o 
   5   0  12        6.34       21.15     24.30 o 
   6   0  12       56.88       53.09     31.04 o 
   7   0  12      720.97      717.62     74.24 o 
   8   0  12     1638.31     1815.42    110.68 o 
   9   0  12     1079.99     1085.20     87.28 o 
  10   0  12       85.20       71.09     37.79 o 
 -14   1  12      307.08      312.65     26.37 o 
 -13   1  12     1244.83     1319.28     44.93 o 
 -12   1  12      904.97      955.36     38.50 o 
 -11   1  12      318.46      292.28     22.46 o 
 -10   1  12      230.39      249.77     20.88 o 
  -9   1  12        3.65      -10.03     10.99 o 
  -8   1  12      913.14      951.34     34.22 o 
  -7   1  12     1214.31     1318.78     43.25 o 
  -6   1  12        1.78       -1.69     10.48 o 
  -5   1  12     1204.76     1201.34     32.45 o 
  -4   1  12     2910.31     2943.77     52.67 o 
  -3   1  12     1011.64     1071.54     27.26 o 
  -2   1  12        0.50        1.47      9.70 o 
  -1   1  12      226.05      235.97     20.34 o 
   0   1  12     4830.32     4711.27    107.98 o 
   1   1  12     6071.90     5957.78    131.67 o 
   2   1  12     1236.59     1212.73     55.83 o 
   3   1  12        0.04        6.57     15.18 o 
   4   1  12      419.41      392.30     35.79 o 
   5   1  12      619.45      577.28     43.72 o 
   6   1  12      826.59      816.18     49.79 o 
   7   1  12      626.60      627.30     48.56 o 
   8   1  12      288.22      307.40     37.40 o 
   9   1  12        6.65        4.72     21.32 o 
  10   1  12      179.60      190.71     39.14 o 
 -14   2  12      109.51       86.56     23.00 o 
 -13   2  12       97.91       99.92     18.96 o 
 -12   2  12        6.47      -18.91     12.61 o 
 -11   2  12       22.66       10.33     16.82 o 
 -10   2  12       99.77       94.46     15.54 o 
  -9   2  12       66.62       32.79     15.39 o 
  -8   2  12       16.60       20.21     11.92 o 
  -7   2  12      475.19      473.09     25.63 o 
  -6   2  12      488.07      542.87     27.53 o 
  -5   2  12      512.59      542.06     21.88 o 
  -4   2  12      459.25      425.85     19.72 o 
  -3   2  12        4.38        1.59      8.82 o 
  -2   2  12      213.84      223.82     17.78 o 
  -1   2  12      220.41      191.89     19.20 o 
   0   2  12        6.09       -9.63     16.82 o 
   1   2  12        0.66      -23.47     17.83 o 
   2   2  12        2.27       -0.03     12.90 o 
   3   2  12      142.35      103.01     17.48 o 
   4   2  12        2.09       14.40     17.55 o 
   5   2  12       75.06       90.52     22.42 o 
   6   2  12      113.76       98.80     24.79 o 
   7   2  12       75.73       64.13     23.85 o 
   8   2  12       19.66      -22.53     18.76 o 
   9   2  12       21.18       13.85     37.12 o 
  10   2  12       80.71      116.02     28.14 o 
 -14   3  12       57.71       33.06     20.30 o 
 -13   3  12      414.34      452.77     34.82 o 
 -12   3  12      425.13      488.42     35.59 o 
 -11   3  12        0.97       -7.62     12.61 o 
 -10   3  12       73.51       85.68     15.13 o 
  -9   3  12       19.91       27.64     12.99 o 
  -8   3  12      505.43      472.58     25.90 o 
  -7   3  12     1363.26     1360.07     40.94 o 
  -6   3  12       38.40       45.72     13.02 o 
  -5   3  12     1716.47     1703.52     82.75 o 
  -4   3  12      437.12      452.62     28.51 o 
  -3   3  12        0.70        5.88      9.10 o 
  -2   3  12      188.60      208.30     17.61 o 
  -1   3  12       66.93       62.03     14.09 o 
   0   3  12      283.60      262.87     22.12 o 
   1   3  12      842.68      802.59     36.15 o 
   2   3  12      905.67      948.06     39.06 o 
   3   3  12      124.99      101.27     17.49 o 
   4   3  12      428.19      381.73     27.52 o 
   5   3  12       48.80       64.47     20.82 o 
   6   3  12      456.79      445.99     40.22 o 
   7   3  12      478.88      540.29     61.41 o 
   8   3  12        1.12      -25.56     17.04 o 
   9   3  12      492.71      526.98     47.35 o 
 -14   4  12      854.11      881.68     48.28 o 
 -13   4  12      102.16       66.03     27.49 o 
 -12   4  12      366.69      443.67     34.43 o 
 -11   4  12     1213.13     1240.47     50.19 o 
 -10   4  12      895.46      927.81     43.60 o 
  -9   4  12      502.74      532.68     33.91 o 
  -8   4  12       14.41       22.86     12.14 o 
  -7   4  12     1169.01     1124.24     53.37 o 
  -6   4  12     4436.10     4562.84    108.29 o 
  -5   4  12     1392.70     1442.94     48.62 o 
  -4   4  12      130.16      114.07     17.86 o 
  -3   4  12      808.71      813.30     30.00 o 
  -2   4  12     3212.45     3205.51     81.68 o 
  -1   4  12     3463.27     3304.57     92.45 o 
   0   4  12     1241.56     1206.96     43.26 o 
   1   4  12       14.19        3.06     18.15 o 
   2   4  12     2390.92     2322.72     66.35 o 
   3   4  12     3234.04     2959.71     79.59 o 
   4   4  12     1000.88     1081.62     48.68 o 
   5   4  12      454.47      467.58     31.38 o 
   6   4  12      124.14      108.87     19.41 o 
   7   4  12      546.69      512.83     44.83 o 
   8   4  12     1960.32     1982.18     83.49 o 
   9   4  12      556.53      593.21     49.06 o 
 -13   5  12      924.36     1010.42     48.48 o 
 -12   5  12     1194.49     1195.12     51.40 o 
 -11   5  12      365.51      401.31     32.76 o 
 -10   5  12       84.39       73.97     18.93 o 
  -9   5  12     1120.75     1121.32     57.72 o 
  -8   5  12     2078.44     2103.66     81.21 o 
  -7   5  12     1416.46     1527.75     67.08 o 
  -6   5  12        5.55        6.02     18.48 o 
  -5   5  12     1886.70     1996.42     77.85 o 
  -4   5  12     3538.29     3722.17     92.80 o 
  -3   5  12     3900.18     4030.86     98.60 o 
  -2   5  12      592.12      584.93     33.73 o 
  -1   5  12      682.97      710.86     33.60 o 
   0   5  12     3641.88     3661.85    306.17 o 
   1   5  12     3880.34     3731.99    112.61 o 
   2   5  12     1450.69     1461.71     68.63 o 
   3   5  12       96.89       74.59     16.81 o 
   4   5  12      372.80      380.41     37.17 o 
   5   5  12      952.13      991.21     42.26 o 
   6   5  12     1425.47     1464.89     57.78 o 
   7   5  12      537.67      534.32     35.62 o 
   8   5  12        1.16      -28.92     19.28 o 
   9   5  12      106.40      132.10     29.10 o 
 -12   6  12        7.15       -8.77     27.20 o 
 -11   6  12      644.98      601.23     60.96 o 
 -10   6  12     1985.44     1921.50     80.14 o 
  -9   6  12      550.88      505.61     58.49 o 
  -8   6  12       15.15       -4.50     16.89 o 
  -7   6  12      404.87      344.66     35.32 o 
  -6   6  12     1491.76     1548.00     94.26 o 
  -5   6  12     1841.41     1893.23     75.94 o 
  -4   6  12     1157.44     1113.55     56.99 o 
  -3   6  12       87.63       42.18     20.64 o 
  -2   6  12     1358.80     1341.95     46.63 o 
  -1   6  12     1200.66     1166.33     43.33 o 
   0   6  12        0.83      -14.80     12.01 o 
   1   6  12      504.85      515.96     38.17 o 
   2   6  12      182.49      184.32     26.25 o 
   3   6  12      574.41      575.32     32.57 o 
   4   6  12      446.30      437.82     31.42 o 
   5   6  12       91.25      103.57     20.91 o 
   6   6  12     1122.09     1145.21     47.77 o 
   7   6  12      432.57      408.62     32.35 o 
   8   6  12       33.98       27.00     18.46 o 
 -12   7  12        0.16        1.62     21.11 o 
 -11   7  12      514.78      556.84     48.10 o 
 -10   7  12      313.72      247.84     35.02 o 
  -9   7  12       36.20       20.99     20.31 o 
  -8   7  12        0.87      -12.99     18.45 o 
  -7   7  12       29.34       30.43     20.76 o 
  -6   7  12      381.77      383.99     37.34 o 
  -5   7  12      378.06      341.96     35.04 o 
  -4   7  12       97.44      103.31     46.79 o 
  -3   7  12      773.57      777.13     38.56 o 
  -2   7  12       10.74       14.94     17.65 o 
  -1   7  12     1212.08     1142.02     43.22 o 
   0   7  12      170.74      203.36     22.33 o 
   1   7  12        1.52      -14.66     20.02 o 
   2   7  12        4.29       -6.82     16.96 o 
   3   7  12       19.60        0.64     22.05 o 
   4   7  12      102.48      153.80     26.67 o 
   5   7  12      120.37      132.65     33.92 o 
   6   7  12      154.65      148.29     23.01 o 
   7   7  12      466.93      501.24     35.57 o 
 -11   8  12      671.86      670.62     52.86 o 
 -10   8  12      716.29      711.00     51.11 o 
  -9   8  12      123.75      117.82     26.43 o 
  -8   8  12        0.04       24.50     29.69 o 
  -7   8  12       48.60       68.37     22.27 o 
  -6   8  12       94.98       86.80     39.82 o 
  -5   8  12       35.72       33.05     30.82 o 
  -4   8  12      446.47      421.85     39.17 o 
  -3   8  12      326.38      303.87     33.40 o 
  -2   8  12      176.49      212.06     28.76 o 
  -1   8  12      190.53      184.66     21.24 o 
   0   8  12      153.95      125.88     19.81 o 
   1   8  12       15.11       21.80     14.79 o 
   2   8  12      323.17      295.72     31.97 o 
   3   8  12      931.48      973.32     52.47 o 
   4   8  12     1716.42     1691.78     95.16 o 
   5   8  12      994.62     1041.41     55.50 o 
   6   8  12       33.61       29.54     17.66 o 
 -10   9  12      489.79      562.89     49.61 o 
  -9   9  12     2998.77     3040.03    110.94 o 
  -8   9  12     2133.71     2254.53    156.57 o 
  -7   9  12       67.47       72.73     24.27 o 
  -6   9  12        4.59       -9.88     19.53 o 
  -5   9  12      191.76      158.61     45.44 o 
  -4   9  12     1899.18     1805.27     76.19 o 
  -3   9  12     2200.89     2233.38     86.22 o 
  -2   9  12      360.48      354.48     36.59 o 
  -1   9  12       41.18       17.26     20.05 o 
   0   9  12      213.38      192.60     22.50 o 
   1   9  12      306.33      272.55     28.98 o 
   2   9  12      758.47      686.62     38.26 o 
   3   9  12      649.26      618.09     46.76 o 
   4   9  12      148.93      203.81     42.07 o 
   5   9  12     1489.23     1546.58     70.46 o 
  -8  10  12      172.89      192.06     33.63 o 
  -7  10  12      823.06      734.65    116.08 o 
  -6  10  12      462.05      458.18     44.54 o 
  -5  10  12      439.64      426.94     34.38 o 
  -4  10  12      223.03      256.40     33.39 o 
  -3  10  12      365.70      433.67     41.86 o 
  -2  10  12     2160.26     2355.46     90.96 o 
  -1  10  12     1175.15     1218.33     61.70 o 
   0  10  12       70.36       55.19     17.61 o 
   1  10  12        1.09      -14.66     13.74 o 
   2  10  12      136.91      142.43     22.14 o 
   3  10  12     1309.64     1322.10     52.20 o 
   4  10  12     1814.67     1821.57     91.11 o 
  -6  11  12        1.97      -16.33     17.41 o 
  -5  11  12      102.50       96.96     43.19 o 
  -4  11  12      302.18      304.32     37.16 o 
  -3  11  12      654.76      723.60     50.47 o 
  -2  11  12      167.45      145.57     29.43 o 
  -1  11  12        3.25       20.70     24.75 o 
   0  11  12       29.25        2.58     19.41 o 
   1  11  12       85.10       74.30     19.42 o 
   2  11  12       19.49        4.27     16.62 o 
 -13   1  13      685.81      606.79     56.82 o 
 -12   1  13      350.58      358.56     26.62 o 
 -11   1  13        9.90        9.03     13.88 o 
 -10   1  13      181.66      167.62     18.89 o 
  -9   1  13      287.73      258.77     21.43 o 
  -8   1  13      966.20     1005.59     36.30 o 
  -7   1  13      406.63      437.23     25.82 o 
  -6   1  13      645.23      691.35     30.11 o 
  -5   1  13     1781.37     1720.73     55.29 o 
  -4   1  13      726.18      701.65     29.03 o 
  -3   1  13      455.60      433.50     22.61 o 
  -2   1  13       61.03       37.93     11.01 o 
  -1   1  13      207.09      185.50     19.73 o 
   0   1  13     2076.67     2104.63     76.66 o 
   1   1  13     1505.32     1461.93     62.83 o 
   2   1  13       55.89       19.58     19.34 o 
   3   1  13        0.75       -5.08     15.75 o 
   4   1  13      172.94      191.74     35.99 o 
   5   1  13      231.48      265.97     37.79 o 
   6   1  13      309.68      302.92     36.26 o 
   7   1  13      313.08      312.41     37.54 o 
   8   1  13        5.90      -13.56     20.56 o 
 -13   2  13       62.92       49.14     40.70 o 
 -12   2  13     1388.08     1398.95     48.58 o 
 -11   2  13     1449.86     1572.38     48.68 o 
 -10   2  13      613.31      667.26     31.86 o 
  -9   2  13      387.17      392.18     25.22 o 
  -8   2  13      165.51      180.14     19.01 o 
  -7   2  13     4030.94     4054.00     87.00 o 
  -6   2  13     5504.45     5480.53    126.70 o 
  -5   2  13     1889.22     1890.28     59.43 o 
  -4   2  13      479.13      477.13     26.09 o 
  -3   2  13     1883.57     1932.19     44.67 o 
  -2   2  13     1354.27     1303.68     53.25 o 
  -1   2  13     1475.12     1358.87     45.87 o 
   0   2  13      323.23      317.57     25.12 o 
   1   2  13      247.77      291.10     31.48 o 
   2   2  13     2656.48     2586.34     90.93 o 
   3   2  13     1232.99     1168.65     56.60 o 
   4   2  13      124.47       81.16     30.82 o 
   5   2  13       42.36       51.16     20.61 o 
   6   2  13      103.76       91.55     25.11 o 
   7   2  13     1178.31     1178.22     63.63 o 
   8   2  13     1829.40     1916.86     84.93 o 
 -13   3  13     1161.74     1263.83     82.50 o 
 -12   3  13      524.88      559.92     43.43 o 
 -11   3  13       38.55       35.67     18.64 o 
 -10   3  13       43.64       58.88     18.59 o 
  -9   3  13     1429.91     1416.11     44.36 o 
  -8   3  13     1370.14     1430.00     50.56 o 
  -7   3  13      120.31      127.88     19.53 o 
  -6   3  13      249.21      278.11     25.10 o 
  -5   3  13     4247.85     4449.49     92.70 o 
  -4   3  13     4352.92     4406.60     91.98 o 
  -3   3  13      569.11      514.67     26.90 o 
  -2   3  13      171.40      156.80     16.89 o 
  -1   3  13     1740.80     1646.32     45.67 o 
   0   3  13     3312.13     3398.64    132.57 o 
   1   3  13     3570.11     3446.71     88.43 o 
   2   3  13      468.70      493.10     45.70 o 
   3   3  13      116.73      144.85     25.62 o 
   4   3  13      257.96      215.65     46.34 o 
   5   3  13      525.82      489.97     42.15 o 
   6   3  13      952.96      936.13     55.63 o 
   7   3  13      695.10      764.24     52.81 o 
   8   3  13        4.84       14.51     23.25 o 
 -12   4  13       62.17       59.29     26.28 o 
 -11   4  13      553.34      563.81     38.47 o 
 -10   4  13      777.92      765.37    102.81 o 
  -9   4  13       73.38       71.65     22.79 o 
  -8   4  13      624.47      591.28     45.51 o 
  -7   4  13     1247.27     1253.50     60.56 o 
  -6   4  13      961.16      980.35     41.15 o 
  -5   4  13      868.49      783.42     37.32 o 
  -4   4  13       43.58       29.62     15.71 o 
  -3   4  13      694.27      671.37     34.95 o 
  -2   4  13     1107.35     1173.28     37.49 o 
  -1   4  13      355.67      328.78     22.24 o 
   0   4  13       91.12       97.45     17.53 o 
   1   4  13      606.10      570.25     34.63 o 
   2   4  13        7.19        3.72     13.67 o 
   3   4  13        6.43      -11.00     12.73 o 
   4   4  13       32.88       20.25     19.72 o 
   5   4  13       57.60       70.81     22.79 o 
   6   4  13       83.00       55.10     23.44 o 
   7   4  13       64.94       94.02     27.35 o 
   8   4  13       38.95       20.25     31.04 o 
 -12   5  13      282.13      281.60     37.38 o 
 -11   5  13      941.57     1078.15     60.57 o 
 -10   5  13      283.51      258.82     34.89 o 
  -9   5  13        5.44      -14.63     17.95 o 
  -8   5  13        0.21        4.94     19.53 o 
  -7   5  13       73.61       71.31     22.91 o 
  -6   5  13        5.37       -5.58     35.54 o 
  -5   5  13      241.38      193.97     29.27 o 
  -4   5  13        0.49       19.25     18.37 o 
  -3   5  13       10.60       22.94     14.34 o 
  -2   5  13      569.11      568.33     61.41 o 
  -1   5  13      878.07      874.30     37.81 o 
   0   5  13       31.43       36.92     15.13 o 
   1   5  13     1031.44     1036.92     41.99 o 
   2   5  13      181.31      202.12     22.47 o 
   3   5  13      140.35      149.85     29.81 o 
   4   5  13      144.77      146.27     31.61 o 
   5   5  13       21.91       42.19     17.18 o 
   6   5  13      409.30      384.62     40.13 o 
   7   5  13      281.09      237.39     35.23 o 
 -11   6  13      296.55      396.00     42.44 o 
 -10   6  13        6.70        6.64     21.07 o 
  -9   6  13      128.92      147.47     29.40 o 
  -8   6  13       54.04       30.67     36.89 o 
  -7   6  13      403.58      377.42     77.84 o 
  -6   6  13      674.02      659.33     48.87 o 
  -5   6  13        6.81      -13.61     17.83 o 
  -4   6  13      298.49      310.77     36.22 o 
  -3   6  13      465.71      445.51     83.23 o 
  -2   6  13     1442.20     1390.67     94.48 o 
  -1   6  13     2579.97     2561.87     72.39 o 
   0   6  13     1181.03     1124.89     48.48 o 
   1   6  13        2.14      -23.59     15.73 o 
   2   6  13     1794.57     1702.88     57.63 o 
   3   6  13     2165.39     2143.35     67.39 o 
   4   6  13     1016.44     1065.89     46.17 o 
   5   6  13      501.33      483.13     34.93 o 
   6   6  13        4.31       27.87     17.71 o 
 -10   7  13     1034.05     1079.03    117.65 o 
  -9   7  13     1885.99     1968.19     83.41 o 
  -8   7  13     1049.83     1066.45     58.41 o 
  -7   7  13      253.15      189.60     30.58 o 
  -6   7  13       23.91       20.03     19.78 o 
  -5   7  13      363.50      303.72     42.07 o 
  -4   7  13     1129.93     1281.46     68.39 o 
  -3   7  13     1578.12     1489.33     66.94 o 
  -2   7  13      211.63      220.72     51.07 o 
  -1   7  13      391.84      411.47     38.18 o 
   0   7  13      698.48      696.77     35.69 o 
   1   7  13      672.87      633.52     35.06 o 
   2   7  13      537.34      430.98     38.26 o 
   3   7  13        0.81       -5.53     17.68 o 
   4   7  13      921.57      910.31     44.13 o 
   5   7  13     2247.66     2305.43     73.13 o 
  -9   8  13       13.25       52.52     24.52 o 
  -8   8  13      883.09      944.29     57.27 o 
  -7   8  13      469.77      575.52     48.13 o 
  -6   8  13      213.13      205.39     32.11 o 
  -5   8  13      218.69      226.04     34.42 o 
  -4   8  13        0.26      -23.85     25.65 o 
  -3   8  13      595.88      622.22     47.87 o 
  -2   8  13     1954.93     1929.73     79.38 o 
  -1   8  13      598.92      679.74     68.16 o 
   0   8  13        6.84        5.37     14.76 o 
   1   8  13       10.96        5.60     14.97 o 
   2   8  13       67.78       54.26     21.97 o 
   3   8  13      889.33      862.52     51.19 o 
   4   8  13     1090.36     1097.42     48.60 o 
  -8   9  13       65.12       83.30     27.02 o 
  -7   9  13       40.91       44.58     24.64 o 
  -6   9  13       18.07        4.91     19.42 o 
  -5   9  13       60.31       39.61     18.46 o 
  -4   9  13      141.65      143.48     28.46 o 
  -3   9  13       49.78       33.14     22.35 o 
  -2   9  13       95.66       95.86     27.67 o 
  -1   9  13      397.36      366.08     37.38 o 
   0   9  13        0.19       -0.79     18.10 o 
   1   9  13        6.94       -2.00     15.58 o 
   2   9  13       13.81        5.45     15.59 o 
   3   9  13        0.19      -22.65     20.79 o 
  -5  10  13       76.41       74.39     24.94 o 
  -4  10  13        0.05      -26.80     19.33 o 
  -3  10  13       66.95       67.68     30.82 o 
  -2  10  13      488.98      499.54     83.23 o 
  -1  10  13      781.98      759.06     87.96 o 
   0  10  13      203.71      192.46     32.61 o 
   1  10  13        2.94        8.74     16.94 o 
 -12   0  14     2793.05     2817.76    102.92 o 
 -11   0  14     2511.98     2616.93    157.25 o 
 -10   0  14      266.55      300.46     43.42 o 
  -9   0  14       90.28       67.71     22.53 o 
  -8   0  14     1235.57     1312.28     60.78 o 
  -7   0  14     5717.28     5702.21    163.66 o 
  -6   0  14     2198.84     2308.42     84.31 o 
  -5   0  14       81.87      111.58     35.54 o 
  -4   0  14      662.73      676.23     59.39 o 
  -3   0  14      474.93      345.09     48.14 o 
  -2   0  14      172.33      172.35     26.35 o 
  -1   0  14      665.90      604.24     56.24 o 
   0   0  14        8.94       37.34     27.45 o 
   1   0  14      468.97      455.77     55.34 o 
   2   0  14      654.96      704.57     65.24 o 
   3   0  14      969.33      977.67     78.29 o 
   4   0  14      114.88       84.13     36.44 o 
   5   0  14       38.43       34.64     31.94 o 
   6   0  14       62.32       53.54     32.84 o 
   7   0  14     1376.97     1724.54    114.73 o 
 -12   1  14       63.41       66.82     17.62 o 
 -11   1  14      295.56      330.60     27.86 o 
 -10   1  14      554.01      586.93     31.67 o 
  -9   1  14      812.84      850.85     34.67 o 
  -8   1  14      264.10      263.29     22.30 o 
  -7   1  14      290.88      263.35     26.02 o 
  -6   1  14     1943.32     2063.98     63.78 o 
  -5   1  14     2509.23     2633.45     75.14 o 
  -4   1  14      863.10      858.17     48.20 o 
  -3   1  14       26.75       -4.26     12.89 o 
  -2   1  14      399.83      389.96     24.27 o 
  -1   1  14      414.70      406.43     35.14 o 
   0   1  14      995.06      998.69     51.22 o 
   1   1  14     1274.52     1276.14     60.13 o 
   2   1  14      295.07      283.71     33.72 o 
   3   1  14       35.85       -7.89     19.55 o 
   4   1  14        2.03       -0.29     18.88 o 
   5   1  14      372.95      431.48     42.08 o 
   6   1  14      865.18      839.09     52.88 o 
 -11   2  14      181.04      176.91     32.79 o 
 -10   2  14       81.01       94.56     17.32 o 
  -9   2  14        5.76        2.05     14.82 o 
  -8   2  14      675.82      707.97     42.48 o 
  -7   2  14      186.04      211.25     23.66 o 
  -6   2  14        0.63        9.08     14.29 o 
  -5   2  14      116.61      118.61     29.23 o 
  -4   2  14       28.97       35.16     15.45 o 
  -3   2  14      180.65      171.55     27.12 o 
  -2   2  14      218.33      195.41     16.09 o 
  -1   2  14      386.80      374.94     28.14 o 
   0   2  14        0.73        3.92     16.38 o 
   1   2  14        0.97      -23.43     16.22 o 
   2   2  14        0.28       -0.16     17.97 o 
   3   2  14       20.54        0.67     18.45 o 
   4   2  14       48.77       13.28     22.27 o 
   5   2  14       83.22       69.32     24.30 o 
   6   2  14       85.06       48.11     25.80 o 
 -11   3  14      203.55      187.98     32.11 o 
 -10   3  14      146.79      208.11     31.43 o 
  -9   3  14      175.92      228.45     37.34 o 
  -8   3  14      623.84      653.85     36.10 o 
  -7   3  14      623.35      625.16     57.53 o 
  -6   3  14       31.39       59.30     17.69 o 
  -5   3  14      881.90      853.35     39.77 o 
  -4   3  14      326.15      287.10     26.21 o 
  -3   3  14      120.33       96.95     15.77 o 
  -2   3  14       21.39        8.22     11.87 o 
  -1   3  14      113.05      104.53     15.84 o 
   0   3  14      604.82      617.56     42.53 o 
   1   3  14      696.98      796.64     47.07 o 
   2   3  14       32.27       24.71     34.87 o 
   3   3  14      487.18      406.79     74.24 o 
   4   3  14      230.78      247.18     62.31 o 
   5   3  14      125.21       84.76     96.96 o 
   6   3  14       95.70       67.59     25.22 o 
 -11   4  14      638.16      699.89     53.90 o 
 -10   4  14       63.84       58.97     23.00 o 
  -9   4  14       72.27       56.90     23.95 o 
  -8   4  14      611.41      610.05     48.42 o 
  -7   4  14     2324.22     2433.33     91.88 o 
  -6   4  14     2366.69     2392.98    106.41 o 
  -5   4  14        9.78        1.05     19.23 o 
  -4   4  14     1392.02     1401.87     44.22 o 
  -3   4  14     1774.76     1745.80     44.79 o 
  -2   4  14     1105.37     1128.50     42.80 o 
  -1   4  14     1272.21     1347.73     42.99 o 
   0   4  14      327.06      388.40     29.05 o 
   1   4  14      876.09      847.26     39.64 o 
   2   4  14     2346.99     2284.19     87.72 o 
   3   4  14      873.77      829.21     52.28 o 
   4   4  14      138.42      120.46     38.24 o 
   5   4  14       38.19       10.08     20.79 o 
   6   4  14      104.55      105.44     47.47 o 
 -10   5  14     1372.57     1363.11     68.18 o 
  -9   5  14     1774.00     1798.59     79.48 o 
  -8   5  14      283.60      411.43     41.63 o 
  -7   5  14       47.32       55.09     23.69 o 
  -6   5  14     1486.03     1493.99     69.45 o 
  -5   5  14     2626.66     2460.14     92.10 o 
  -4   5  14     1484.84     1494.27     68.24 o 
  -3   5  14      189.65      175.06     27.54 o 
  -2   5  14      382.26      365.41     29.46 o 
  -1   5  14     1375.81     1346.06     50.97 o 
   0   5  14     1789.73     1760.18     50.85 o 
   1   5  14     1317.17     1277.66     49.19 o 
   2   5  14      319.42      280.80     26.97 o 
   3   5  14       31.57       29.75     33.97 o 
   4   5  14      524.27      516.34     61.64 o 
   5   5  14      986.87     1023.33     59.97 o 
  -9   6  14       79.84       62.89     39.37 o 
  -8   6  14     1195.21     1279.73     65.28 o 
  -7   6  14      972.55      884.78     54.63 o 
  -6   6  14      274.22      322.82     45.44 o 
  -5   6  14      184.74      153.40     29.29 o 
  -4   6  14       17.76        0.97     20.53 o 
  -3   6  14      316.98      306.25     34.29 o 
  -2   6  14      389.33      340.65     36.55 o 
  -1   6  14        8.30       17.58     19.46 o 
   0   6  14      299.05      323.56     24.15 o 
   1   6  14       12.30       -2.78     18.15 o 
   2   6  14       55.05       53.70     24.64 o 
   3   6  14      147.02       97.92     20.86 o 
   4   6  14      310.62      334.71     39.23 o 
  -8   7  14      103.35       76.69     26.04 o 
  -7   7  14      263.88      250.68     80.99 o 
  -6   7  14      112.51       94.81     28.23 o 
  -5   7  14        0.35      -17.01     17.98 o 
  -4   7  14       48.99       23.28     21.37 o 
  -3   7  14       16.32       14.13     30.82 o 
  -2   7  14       89.61      127.74     25.72 o 
  -1   7  14       87.00      112.01     25.45 o 
   0   7  14      115.90      138.40     27.34 o 
   1   7  14      254.33      193.30     23.53 o 
   2   7  14       57.99       63.33     18.65 o 
   3   7  14      394.65      356.63     31.52 o 
  -6   8  14      480.80      409.32     42.59 o 
  -5   8  14      145.70      143.07     25.53 o 
  -4   8  14       45.09       35.49     23.48 o 
  -3   8  14      720.74      722.95     50.68 o 
  -2   8  14     1585.41     1471.01     69.02 o 
  -1   8  14     1118.82     1111.21    139.25 o 
   0   8  14       64.26       29.28     35.32 o 
   1   8  14      188.60      202.18     29.20 o 
 -10   1  15      288.69      405.15     31.67 o 
  -9   1  15      216.52      243.83     25.35 o 
  -8   1  15      116.78      131.80     35.31 o 
  -7   1  15       89.38       62.30     62.09 o 
  -6   1  15     1058.55     1094.56     56.76 o 
  -5   1  15     1166.62     1209.51     59.45 o 
  -4   1  15      201.59      167.55     27.13 o 
  -3   1  15        7.50        9.67     18.67 o 
  -2   1  15       35.96       17.68     17.53 o 
  -1   1  15      139.72       81.10     17.97 o 
   0   1  15      889.27      901.42     51.04 o 
   1   1  15      822.91      835.94    141.50 o 
   2   1  15      166.97      128.38     27.99 o 
   3   1  15      167.41      170.60     30.85 o 
   4   1  15      225.28      221.45     33.54 o 
  -9   2  15      185.72      189.42     26.62 o 
  -8   2  15      822.46      825.90     42.38 o 
  -7   2  15     1602.73     1822.52     85.13 o 
  -6   2  15      804.23      830.20     40.84 o 
  -5   2  15       12.56        3.37     19.41 o 
  -4   2  15      454.09      427.90     38.03 o 
  -3   2  15      203.24      235.26     30.92 o 
  -2   2  15      469.13      497.91     33.29 o 
  -1   2  15      905.49      884.01     71.09 o 
   0   2  15       39.79       45.58     20.52 o 
   1   2  15     1058.60     1074.30     56.68 o 
   2   2  15     1529.26     1532.59     69.74 o 
   3   2  15      713.04      641.56     50.07 o 
   4   2  15       83.32       31.79     50.17 o 
  -9   3  15      251.60      295.64     36.00 o 
  -8   3  15       28.92       18.33     21.57 o 
  -7   3  15      571.59      589.75     47.96 o 
  -6   3  15     1147.29     1199.71     48.88 o 
  -5   3  15     1707.43     1780.38     60.48 o 
  -4   3  15      787.56      849.70     41.84 o 
  -3   3  15       84.58       57.80     17.23 o 
  -2   3  15       15.38       -1.32     13.75 o 
  -1   3  15      335.69      285.80     33.24 o 
   0   3  15     1637.80     1612.92     68.85 o 
   1   3  15     1928.69     2015.97     80.76 o 
   2   3  15      208.34      156.93     29.58 o 
   3   3  15      110.54      110.99     57.36 o 
   4   3  15      576.89      625.14     50.72 o 
  -8   4  15      373.65      384.99     40.40 o 
  -7   4  15       13.43      -14.64     20.50 o 
  -6   4  15      150.70      205.33     49.49 o 
  -5   4  15       72.26       32.84     22.37 o 
  -4   4  15       11.41        0.75     20.37 o 
  -3   4  15       66.29       33.88     13.82 o 
  -2   4  15        2.81      -15.72     12.35 o 
  -1   4  15       16.06       10.90     29.02 o 
   0   4  15       18.45       22.69     16.36 o 
   1   4  15      102.89      107.55     26.24 o 
   2   4  15      579.31      551.05     75.36 o 
   3   4  15      981.17      978.60     58.19 o 
  -7   5  15      282.59      312.70     37.60 o 
  -6   5  15      138.75      103.64     27.36 o 
  -5   5  15      365.05      402.92     52.42 o 
  -4   5  15       12.16        3.61     25.77 o 
  -3   5  15       84.55       53.95     24.93 o 
  -2   5  15       75.46       82.47     19.16 o 
  -1   5  15       34.42       22.93     15.90 o 
   0   5  15      160.36      185.32     24.01 o 
   1   5  15       78.16       90.10     24.94 o 
   2   5  15      293.68      253.22     44.54 o 
  -6   6  15      326.99      386.89     41.18 o 
  -5   6  15        7.51       13.57     22.67 o 
  -4   6  15      697.18      687.15     94.48 o 
  -3   6  15     1457.37     1478.69     55.84 o 
  -2   6  15      993.39     1012.58     46.05 o 
  -1   6  15      438.09      469.61     34.78 o 
   0   6  15       25.30       22.95     17.55 o 
   1   6  15      475.36      461.47     29.60 o 
  -7   0  16      923.85      955.18     78.29 o 
  -6   0  16      253.34      333.84     50.84 o 
  -5   0  16       32.06       35.09     31.04 o 
  -4   0  16      580.77      580.40     65.24 o 
  -3   0  16      328.07      225.41     44.54 o 
  -2   0  16      281.68      288.40     48.14 o 
  -1   0  16      240.51      207.41     44.09 o 
   0   0  16      191.52      245.66     47.69 o 
   1   0  16     2198.14     2306.73    128.23 o 
  -6   1  16      900.12      864.20     56.01 o 
  -5   1  16     1019.27     1064.63     63.66 o 
  -4   1  16      342.85      342.87     36.90 o 
  -3   1  16      122.60      176.11     28.37 o 
  -2   1  16        0.81       10.69     19.02 o 
  -1   1  16      487.63      502.51     38.69 o 
   0   1  16     1089.17     1065.95     58.01 o 
   1   1  16      349.52      365.16     39.90 o 
  -6   2  16       14.92        5.68     19.20 o 
  -5   2  16       11.95       10.01     20.30 o 
  -4   2  16        9.33       -6.07     22.05 o 
  -3   2  16       52.60       71.76     23.54 o 
  -2   2  16       59.77       51.83     23.17 o 
  -1   2  16       18.68       17.91     19.17 o 
   0   2  16       75.88       45.44     35.09 o 
  -5   3  16      560.67      601.09     68.39 o 
  -4   3  16        0.04      -15.79     18.24 o 
  -3   3  16        6.83      -21.66     16.83 o 
  -2   3  16        0.21      -10.82     31.49 o 
  -1   3  16      107.89       43.03     24.00 o 
                                                 
